# Supplementary material for: Development and characterization of the first dsRNA-resistant insect population from western corn rootworm, Diabrotica virgifera virgifera LeConte
Source: PLoS One. 2018 May 14;13(5):e0197059. doi: 10.1371/journal.pone.0197059 (PMC5951553; doi:10.1371/journal.pone.0197059)
Supplement: S5 Table — (XLSX) [file pone.0197059.s009.xlsx]

## Sheet: Supplementary table 5
Supplementary Table: Chi Squared test results for association with DvSNF7 resistance is given for every marker in every mapping family. Family, marker name, linkage group, marker position, and maternal and paternal genotype are given. In addition the genotypic counts are given for all F1 individuals and the DvSNF7 treated and control F2 individuals, along with the treatment vs. control Chi Square…

## Sheet: new.lg4.x2.out
fam	mkr	LG	pos	mom	dad	f1_AA	f1_AB	f1_BB	f2_trt_AA	f2_trt_AB	f2_trt_BB	f2_ctl_AA	f2_ctl_AB	f2_ctl_BB	trt_ctl_x2
B9	CRW1887	LG4	151.47	#	GG	0	22	0	0	24	107	31	57	28	90.0954
A1	CRW2396	LG4	183.84	#	CC	0	25	0	52	2	1	16	59	26	89.705
B9	CRW771	LG4	183.84	GG	AG	0	16	10	0	0	126	12	41	58	77.4915
B9	CRW2396	LG4	183.84	CG	GG	0	15	11	27	86	11	6	43	61	61.8028
B9	CRW1770	LG4	151.47	#	TT	9	15	0	114	12	0	47	36	23	61.6158
B6	CRW2396	LG4	183.84	CC	GG	0	11	12	54	3	0	18	20	31	60.9754
B6	CRW1893	LG4	151.47	GG	AA	0	24	0	1	21	67	29	39	18	59.7465
B9	CRW1731	LG4	162.01	#	GG	0	15	11	23	77	14	7	35	61	53.3161
B6	CRW1094	LG4	151.47	CC	TT	0	24	1	56	16	3	17	33	35	53.264
B6	CRW1384	LG4	164.77	AG	AA	10	10	0	2	14	53	24	39	18	47.0022
B6	CRW1133	LG4	151.47	CC	TT	0	26	0	71	16	2	26	44	18	46.7388
B6	CRW312	LG4	156.77	TT	CC	0	22	0	3	15	54	28	36	18	46.3545
B6	CRW2174	LG4	170.95	AG	AA	9	17	0	3	51	34	39	37	10	46.1584
B6	CRW1731	LG4	162.01	AA	GG	0	23	0	60	13	3	21	40	20	44.9841
B6	CRW771	LG4	183.84	GG	AG	0	13	11	0	2	81	9	31	45	44.7531
A1	CRW838	LG4	192.82	#	GG	8	18	0	51	3	0	43	57	8	44.191
B9	CRW2067	LG4	140.44	#	CC	0	26	0	7	38	81	29	55	28	41.6432
B9	CRW2013	LG4	151.5	#	AG	0	13	11	0	15	109	10	45	59	39.5306
A5	CRW2051	LG4	178.93	AA	GG	0	26	0	0	2	41	8	25	15	39.5086
B9	CRW637	LG4	179.12	#	AG	14	8	1	119	8	0	70	34	11	39.3005
A1	CRW1384	LG4	164.77	#	AA	8	16	1	57	1	0	48	39	9	38.8609
A1	CRW2051	LG4	178.93	#	AG	16	10	0	16	20	20	82	24	6	37.895
B9	CRW2164	LG4	179.12	#	CT	15	11	0	118	8	0	67	32	10	37.4255
B9	CRW1990	LG4	140.44	#	AG	0	16	10	4	24	104	9	59	48	36.4331
A2	CRW1384	LG4	164.77	#	GG	2	22	0	0	0	48	1	11	8	34.9714
A1	CRW1094	LG4	151.47	#	CT	0	7	13	18	18	15	4	24	72	34.8837
B6	CRW2358	LG4	152.61	TT	GG	1	11	11	1	10	66	27	13	34	34.7283
A1	CRW1771	LG4	132.81	#	CC	10	5	0	39	4	1	27	22	28	33.2548
A1	CRW1220	LG4	146.47	#	AA	15	10	0	47	9	1	41	34	34	33.0081
B6	CRW160	LG4	162.01	CC	TT	0	8	11	29	5	4	13	10	39	32.3539
A1	CRW1447	LG4	135.26	#	GG	16	10	0	46	10	1	45	41	35	32.1043
A2	CRW1774	LG4	178.93	#	CC	0	24	0	46	4	0	7	14	3	32.0786
B9	CRW134	LG4	149.33	#	CT	0	7	13	0	11	118	7	36	73	30.2955
A1	CRW1312	LG4	132.81	#	TT	0	10	14	1	7	46	29	27	38	30.0437
B9	CRW1451	LG4	140.44	#	AA	0	26	0	6	34	67	28	36	29	28.4937
A5	CRW838	LG4	192.82	GT	GG	10	15	0	42	0	0	22	21	1	28.2188
B6	CRW2349	LGX	63.33	AG	GG	2	9	5	19	7	10	6	8	50	27.8356
B9	CRW312	LG4	156.77	#	CC	16	10	0	38	73	4	71	31	5	26.81
B6	CRW2013	LG4	151.5	GG	#	0	23	0	2	20	59	15	41	30	26.4942
A2	CRW771	LG4	183.84	#	GG	0	17	6	0	0	51	2	9	14	26.2375
B9	CRW1893	LG4	151.47	AG	AA	16	10	0	41	83	6	74	38	5	25.6829
B6	CRW1922	LG9	104.65	AA	AG	11	13	0	45	25	8	20	32	33	25.4653
B6	CRW1614	LG7	203.76	AA	AA	26	0	0	89	0	0	66	6	16	25.4081
A5	CRW2396	LG4	183.84	GG	CG	0	13	13	18	21	3	2	23	20	25.3829
B6	CRW922	LG6	139.19	AG	AG	3	13	9	19	49	21	10	23	52	25.2678
B6	CRW798	LG4	130.3	AA	AA	26	0	0	88	0	0	66	1	21	25.1429
B6	CRW675	LG7	92.07	AA	AA	26	0	0	88	0	0	66	10	12	25.1429
B6	CRW996	LG8	129.55	CC	CC	26	0	0	89	0	0	67	10	12	25.1026
B9	CRW765	LG4	140.44	#	CC	0	17	0	6	38	59	26	36	27	23.5655
B9	CRW2436	LG4	127.57	#	TT	0	26	0	69	47	9	30	46	28	23.4022
A5	CRW1731	LG4	162.01	GG	AA	0	24	0	35	5	1	15	22	7	23.1266
B6	CRW1273	LG6	139.19	GG	GG	0	0	24	0	0	89	8	12	67	23.0828
B6	CRW1139	LG1	189.85	AA	AA	26	0	0	89	0	0	64	8	11	22.9035
B6	CRW2255	LG8	70.32	CC	CC	26	0	0	88	0	1	65	4	18	22.6482
A1	CRW228	LG4	135.26	#	GT	14	12	0	18	20	19	75	34	10	22.2825
B6	CRW134	LG4	149.33	TT	#	0	11	10	1	10	77	10	28	49	22.1072
B6	CRW1289	LG8	184.61	GG	GG	0	0	24	0	0	78	12	9	65	21.8436
B6	CRW2388	LG6	87.27	AA	AG	15	6	0	57	4	0	44	23	8	21.8338
A5	CRW1978	LG4	183.84	CT	TT	0	15	9	0	0	42	0	18	26	21.7299
A1	CRW850	LG3	70.35	#	CT	8	11	1	26	24	1	46	19	29	21.4006
B6	CRW1264	LG7	77.6	TT	TT	0	0	25	0	0	81	10	10	66	21.4001
A1	CRW432	LG9	132.12	#	TT	0	17	8	2	18	36	35	32	36	21.3225
B6	CRW1397	LG9	90.34	CC	CC	0	0	26	0	1	87	10	11	66	21.2107
A1	CRW1805	LG9	77.16	#	CC	14	9	0	29	21	1	42	22	34	20.7577
B6	CRW2099	LG5	215.97	GT	GT	7	8	11	49	33	6	32	25	30	20.6663
A1	CRW798	LG4	130.3	#	AA	26	0	0	58	0	0	86	1	33	20.3134
A1	CRW1204	LG3	24.43	#	CT	6	12	5	4	37	14	42	40	28	20.0717
B6	CRW2098	LG5	259.85	TT	CT	0	11	14	6	40	40	25	18	42	20.0336
A1	CRW771	LG4	183.84	#	GG	0	7	17	1	1	55	8	28	68	19.9347
B6	CRW2067	LG4	140.44	CC	TT	0	25	0	51	29	4	28	40	21	19.8819
B6	CRW2018	LG5	62.47	GG	GG	0	0	26	0	0	86	2	16	70	19.6206
B6	CRW2376	LG6	135.91	AA	AG	15	9	0	59	22	1	44	19	20	19.5891
B6	CRW1327	LG4	98.15	GG	GG	0	0	24	0	0	73	10	10	66	19.4194
B9	CRW1384	LG4	164.77	#	AG	10	10	5	30	78	8	36	44	26	19.1387
A1	CRW1273	LG6	139.19	#	GG	0	0	26	0	0	57	22	11	88	19.0834
B6	CRW2186	LG4	146.47	AA	GG	0	25	0	54	23	4	29	43	14	19.0136
B6	CRW1123	LG3	24.43	#	AG	8	7	6	37	13	5	26	17	31	18.842
B6	CRW2145	LG2	156.77	TT	TT	0	0	25	0	0	87	4	13	70	18.8408
B6	CRW1685	LG5	151.15	CC	#	9	13	0	60	22	0	40	35	12	18.8335
B6	CRW2290	LG2	53.77	GG	GG	0	0	26	0	0	89	2	15	72	18.795
B6	CRW1992	LGX	39.08	AG	GG	7	7	6	15	27	23	35	9	37	18.7383
A1	CRW1922	LG9	104.65	#	AG	10	16	0	40	15	1	53	19	32	18.6912
B9	CRW542	LG5	0	#	CT	0	12	14	5	53	72	1	21	94	18.6839
B6	CRW1230	LGX	30.9	TT	TT	0	0	24	1	0	79	20	0	64	18.6775
B6	CRW143	LG3	159.59	CC	CC	26	0	0	86	0	0	70	16	1	18.6359
B6	CRW1823	LG5	201.8	GG	CG	0	14	9	0	22	67	14	28	46	18.6176
B6	CRW2306	LG5	24.58	CC	CC	26	0	0	87	0	0	71	13	4	18.6151
B9	CRW1755	LG7	90.65	#	GG	15	11	0	103	15	2	69	37	7	18.6129
A1	CRW1893	LG4	151.47	#	GG	0	8	18	0	9	48	12	44	60	18.4738
A5	CRW1774	LG4	178.93	CT	TT	0	9	17	0	1	42	1	18	29	18.3715
A5	CRW2174	LG4	170.95	AG	AA	16	9	0	42	1	0	31	19	1	18.3093
B6	CRW193	LG6	62.79	TT	TT	0	0	26	0	0	85	4	13	71	18.2099
A1	CRW1956	LG9	110.17	#	TT	0	0	26	0	0	58	14	16	86	18.125
A1	CRW1731	LG4	162.01	#	AG	0	10	15	19	12	22	9	43	49	18.1101
A1	CRW2358	LG4	152.61	#	GT	13	1	8	11	13	24	47	7	24	18.0237
B6	CRW392	LG6	76.71	GG	GG	0	0	26	0	0	89	4	12	71	18.0046
A1	CRW1629	LG4	141.63	#	CT	0	12	14	15	24	17	12	31	75	17.9804
B9	CRW881	LG7	90.65	#	TT	0	12	14	2	20	110	6	42	70	17.9677
A1	CRW2257	LG5	110.33	#	CT	13	13	0	32	14	4	96	7	2	17.7143
A5	CRW1770	LG4	151.47	CT	TT	0	17	9	0	4	39	0	24	24	17.6357
B6	CRW2089	LG5	71.15	AA	AA	26	0	0	87	0	0	71	13	3	17.6203
B6	CRW1960	LG5	268.51	TT	AT	0	14	8	2	24	62	12	39	36	17.6071
B6	CRW235	LG3	159.59	CC	CC	26	0	0	86	0	0	71	16	0	17.4279
B6	CRW474	LG5	235.77	AG	AA	15	11	0	26	49	13	53	27	7	17.3911
A1	CRW829	LG5	288.3	#	AA	26	0	0	58	0	0	91	20	10	17.2755
B6	CRW1269	LG9	110.17	CC	CC	26	0	0	88	1	0	71	12	6	17.1253
B6	CRW533	LG6	20.29	CC	CC	26	0	0	88	1	0	71	16	2	17.0529
B6	CRW1265	LG5	88.43	GG	GG	0	0	26	0	0	84	3	13	71	17.0429
B6	CRW1770	LG4	151.47	TT	TT	0	0	24	1	0	86	9	9	70	17.0359
A1	CRW312	LG4	156.77	#	TT	0	6	16	0	9	45	11	36	49	16.9382
B6	CRW1183	LG5	62.47	AT	TT	0	10	16	1	13	70	16	18	52	16.6763
B6	CRW1594	LG9	157.92	TT	CT	0	13	10	6	38	36	0	24	64	16.6581
B6	CRW659	LG6	78.18	CC	CC	25	0	0	82	0	0	71	10	6	16.6575
B6	CRW1887	LG4	151.47	GG	GG	25	0	0	88	1	0	69	10	7	16.6165
B6	CRW1845	LG7	92.43	AG	AA	7	13	0	55	17	0	42	24	14	16.5622
B6	CRW1932	LG9	157.92	TT	CT	0	15	10	6	40	38	0	24	64	16.5434
A5	CRW1887	LG4	151.47	GT	GG	9	17	0	38	4	0	25	24	0	16.5276
A1	CRW2145	LG2	156.77	#	TT	0	0	26	0	0	57	7	20	84	16.5198
B6	CRW42	LG7	29.58	TT	CT	0	13	12	5	46	33	26	36	25	16.5012
A1	CRW1672	LG5	186.99	#	AC	12	14	0	40	16	0	73	14	22	16.4428
B6	CRW695	LG3	134.39	TT	TT	0	0	26	0	1	88	8	9	70	16.43
B6	CRW1526	LG8	130.03	CC	CC	26	0	0	87	0	0	72	11	4	16.4151
B6	CRW267	LG3	84.76	GG	GG	0	0	26	0	0	89	1	14	74	16.3804
B6	CRW1416	LG9	61.11	GG	GG	0	0	26	0	0	89	0	15	74	16.3804
B6	CRW2436	LG4	127.57	CC	CC	26	0	0	82	1	0	69	13	5	16.3198
A1	CRW1761	LG3	125.02	#	AC	8	12	4	17	24	10	31	18	46	16.3038
A5	CRW2358	LG4	152.61	GG	TT	6	11	4	2	2	35	10	11	19	16.2948
B9	CRW1133	LG4	151.47	CT	CT	5	16	5	30	91	7	26	64	27	16.2926
A1	CRW1254	LG3	59.15	#	TT	0	19	6	2	37	18	28	42	42	16.274
B6	CRW2423	LG4	135.26	CT	CC	17	9	0	39	38	9	66	19	3	16.2553
A1	CRW1188	LGX	44.5	#	CC	7	10	7	9	11	36	52	10	48	16.2239
B6	CRW2434	LG9	17.63	#	AA	22	0	0	77	1	0	62	11	6	15.9463
A1	CRW1638	LG9	77.85	#	GG	0	0	20	0	2	49	19	13	68	15.9288
B6	CRW698	LG3	57.01	TT	TT	0	0	25	0	0	79	1	15	72	15.8856
B6	CRW228	LG4	135.26	GT	GG	17	8	0	39	38	9	65	19	3	15.8281
A1	CRW1395	LG7	15.07	#	CC	11	15	0	18	32	7	77	35	10	15.7838
A1	CRW2123	LG5	256.98	#	AA	25	0	0	56	0	0	84	11	15	15.6945
B9	CRW681	LG1	128.38	#	TT	0	26	0	42	48	36	21	73	21	15.6432
B6	CRW1809	LG5	245.81	GG	AG	0	12	11	1	14	64	11	26	44	15.6145
B6	CRW20	LG2	179.1	AA	AC	11	11	0	40	19	16	29	48	9	15.5871
A5	CRW1094	LG4	151.47	CT	CC	9	16	0	38	4	0	21	20	0	15.5552
B6	CRW1819	LG5	113.16	GG	GG	0	0	24	0	0	81	3	12	71	15.5221
A1	CRW901	LG1	153.13	#	CC	0	19	1	21	22	8	16	34	41	15.4282
B6	CRW920	LG5	130.56	CC	#	1	21	1	17	44	13	21	26	36	15.3802
A1	CRW2000	LG9	77.16	#	AA	15	0	0	45	0	0	48	7	12	15.3683
B6	CRW378	LG7	7	GG	GG	0	0	24	0	0	81	5	9	67	15.3243
B9	CRW2104	LG5	82.61	#	AG	12	14	0	77	47	6	94	20	1	15.281
A1	CRW2290	LG2	53.77	#	GG	0	0	26	0	0	58	5	22	94	15.2411
A1	CRW2302	LG6	151.03	#	GG	26	0	0	58	0	0	95	16	11	15.1013
A1	CRW796	LG4	92.74	#	TT	1	23	0	11	20	26	40	51	20	15.0007
B6	CRW1464	LG7	67.03	AT	AT	5	10	8	15	41	14	43	31	9	14.9968
A1	CRW1323	LG4	110.39	#	AA	0	14	0	24	13	9	10	25	24	14.9927
B6	CRW1467	LG9	98.35	CC	CC	0	0	26	0	1	88	6	10	72	14.9585
B9	CRW1682	LG5	90.61	#	CT	12	14	0	73	46	6	93	21	1	14.9187
B6	CRW2156	LG6	79.15	GT	TT	0	12	12	15	31	33	5	21	61	14.9126
A1	CRW1721	LG9	77.38	#	AT	0	8	17	5	21	23	37	20	41	14.7763
B6	CRW2239	LG5	121.82	CC	CC	24	0	0	81	0	0	70	12	2	14.7517
A1	CRW382	LGX	3.01	#	TT	4	7	13	10	10	29	42	11	24	14.7161
B6	CRW752	LG6	66.9	CT	TT	0	13	13	15	36	37	5	22	62	14.6873
B6	CRW203	LG6	131.16	CC	CC	25	0	0	87	1	0	72	14	2	14.6818
A1	CRW1032	LG1	130.8	#	GG	26	0	0	58	0	0	83	13	10	14.6378
B6	CRW992	LG1	167.39	AG	AG	5	14	4	22	38	12	18	27	37	14.4281
B6	CRW215	LG9	77.39	AA	AA	23	0	0	86	1	0	68	10	5	14.3814
A1	CRW1594	LG9	157.92	#	CT	4	11	9	17	27	10	18	33	50	14.3644
B6	CRW1653	LG3	70.35	CG	CG	9	10	5	45	25	4	30	33	20	14.3012
B9	CRW1981	LG1	7.27	#	AA	11	15	0	55	48	24	58	54	4	14.2496
B9	CRW2043	LG5	263.8	#	GT	7	10	8	17	42	18	33	18	17	14.2448
B6	CRW2251	LG3	49.03	AA	AA	26	0	0	85	0	1	73	13	2	14.2236
B6	CRW824	LG8	203.59	TT	TT	0	0	25	0	0	80	4	10	72	14.2228
B6	CRW325	LG4	173.38	TT	TT	0	0	26	0	0	89	2	11	75	14.1899
B6	CRW1343	LG7	79.76	CT	CC	15	9	0	54	22	7	32	44	12	14.1429
B6	CRW1726	LG1	168.18	AG	AG	6	15	5	26	41	15	19	28	39	14.1176
B6	CRW1683	LG8	116.55	CC	CC	26	0	0	88	1	0	71	11	4	14.1037
A1	CRW1406	LGX	36.93	#	GG	0	0	26	0	0	57	18	6	89	14.0963
A1	CRW1656	LGX	61.69	#	#	0	0	26	0	0	58	20	5	95	14.0577
A1	CRW1821	LG3	59.15	#	CC	26	0	0	58	0	0	83	11	11	14.0485
B6	CRW1538	LG5	223.28	GG	GG	0	0	26	0	0	89	1	12	76	14.0242
B6	CRW2322	LG6	86.59	CC	CC	0	0	23	0	0	89	1	12	76	14.0242
B6	CRW647	LG9	90.58	GG	GG	0	0	26	0	0	89	3	10	76	14.0242
A1	CRW1526	LG8	130.03	#	CC	25	0	0	55	0	0	90	17	8	14.018
B9	CRW1250	LG1	73.53	#	GG	0	15	11	23	45	56	4	55	55	13.9839
A2	CRW1731	LG4	162.01	#	AA	0	20	1	36	12	1	5	11	3	13.9654
B6	CRW575	LG9	40.86	CC	CC	20	0	0	64	0	0	62	10	5	13.9518
B9	CRW1053	LG5	96.05	#	CT	11	14	0	76	49	7	93	22	2	13.9023
A1	CRW1879	LG4	98.15	#	GG	0	0	23	0	0	54	9	10	67	13.8036
B6	CRW2377	LG6	77.68	TT	CT	0	8	16	0	20	58	5	39	41	13.7626
B9	CRW714	LG5	86.37	#	GT	10	12	0	76	47	7	94	20	3	13.7403
B6	CRW1433	LG7	78.32	GG	GG	0	0	26	1	0	83	4	11	71	13.7134
A1	CRW1420	LG7	16.38	#	GG	0	15	10	7	29	18	8	28	65	13.7074
B9	CRW802	LG5	84.3	#	AC	0	14	12	7	47	77	2	21	94	13.6622
B6	CRW2459	LG5	68.25	GG	GG	0	0	23	0	0	80	2	11	70	13.6161
B6	CRW982	LG3	84.76	CT	TT	0	13	12	11	34	35	3	22	60	13.5828
A1	CRW1843	LG9	79.54	#	CC	26	0	0	57	0	0	97	20	5	13.5765
A1	CRW1987	LG5	256.98	#	CC	25	0	0	55	0	0	82	15	7	13.5029
B9	CRW222	LG1	33.28	#	GG	0	26	0	41	47	34	22	70	20	13.4784
B9	CRW1183	LG5	62.47	AA	AT	12	14	0	73	51	4	90	23	1	13.4025
A1	CRW2073	LG7	70.05	#	CC	26	0	0	58	0	0	92	12	11	13.3787
A1	CRW1652	LG2	54.82	#	AG	5	13	7	5	25	15	41	32	31	13.3258
B6	CRW1336	LG1	158.49	CC	CT	17	8	0	47	31	8	32	29	27	13.2078
A1	CRW1653	LG3	70.35	#	CC	25	0	0	56	0	0	70	8	10	13.0909
A1	CRW1237	LG9	58.07	#	AA	26	0	0	57	0	0	97	13	11	13.0677
A1	CRW1102	LG1	195.2	#	AG	0	15	11	7	29	17	7	36	70	13.0608
B6	CRW915	LG3	183.1	GG	GG	0	0	26	0	0	89	4	8	76	13.019
B9	CRW2290	LG2	53.77	#	CG	9	8	9	50	57	23	20	68	26	13.0156
B9	CRW1391	LG2	96.84	#	AG	9	8	9	50	57	20	21	70	24	12.9763
A1	CRW976	LG1	204.23	#	CC	12	13	0	25	15	4	30	35	34	12.892
A1	CRW1800	LG8	52.39	#	CT	3	4	6	8	10	16	3	10	52	12.8882
B6	CRW1033	LG3	111.05	TT	TT	0	0	26	0	0	88	2	10	76	12.878
A2	CRW1133	LG4	151.47	#	CC	17	7	0	46	5	0	15	11	1	12.8346
A1	CRW1960	LG5	268.51	#	AT	7	12	6	19	25	13	47	67	6	12.8338
A5	CRW1447	LG4	135.26	GG	TT	0	26	0	2	13	28	8	27	14	12.8299
B6	CRW1496	LG5	89.11	CC	CC	25	0	0	69	0	0	69	12	2	12.8193
B6	CRW2231	LG7	52.83	GG	AG	0	11	13	0	28	50	12	21	52	12.7621
A1	CRW904	LG9	38	#	TT	0	18	8	1	17	39	20	43	50	12.7535
B6	CRW1406	LGX	36.93	GG	GG	0	0	25	0	0	88	7	5	77	12.7281
B9	CRW753	LG2	99.06	#	AG	8	9	9	50	57	25	21	71	26	12.6516
B6	CRW1164	LG9	18.86	TT	TT	0	0	25	0	0	68	7	7	69	12.642
B9	CRW2398	LG7	0	TT	CT	0	11	15	20	47	63	3	55	56	12.6095
A1	CRW2207	LG7	102.55	#	CC	10	12	0	19	22	8	62	21	6	12.6006
B6	CRW490	LG4	141.63	GG	GG	0	0	26	0	0	86	1	11	76	12.596
A1	CRW731	LG7	170.02	#	TT	0	17	8	5	22	31	0	36	83	12.5688
B6	CRW64	LG5	113.16	#	TT	0	10	13	3	17	51	19	21	41	12.5408
B6	CRW1081	LG1	195.2	#	CT	5	11	6	27	19	28	23	43	16	12.5057
B6	CRW1562	LG6	77.2	CT	TT	0	12	12	13	32	36	5	21	62	12.468
A1	CRW987	LG3	149.51	#	AA	26	0	0	58	0	0	100	18	5	12.4243
A1	CRW915	LG3	183.1	#	GG	0	0	26	0	0	53	10	13	91	12.4009
A1	CRW211	LG2	2.95	#	CG	6	16	4	19	28	10	25	39	52	12.3962
B6	CRW264	LG2	69.67	GG	CG	0	15	11	18	22	46	11	44	30	12.386
A1	CRW490	LG4	141.63	#	GG	0	0	26	0	0	57	3	19	94	12.3854
A1	CRW1033	LG3	111.05	#	TT	0	0	26	0	0	58	4	18	96	12.3584
A1	CRW754	LGX	25.87	#	GG	26	0	0	57	0	0	90	8	13	12.3243
B6	CRW1716	LG6	34.12	CC	CC	0	0	26	0	1	78	0	15	71	12.304
B9	CRW860	LG5	71.15	#	CT	13	13	0	70	48	4	88	23	1	12.2485
B6	CRW211	LG2	2.95	CG	CG	7	13	5	22	45	15	33	25	29	12.2316
B6	CRW2450	LG6	131.16	CC	CC	25	0	0	84	1	0	72	12	2	12.2253
A1	CRW325	LG4	173.38	#	CT	0	12	14	14	25	18	11	43	68	12.1998
A1	CRW2017	LG2	109.4	#	TT	0	0	25	0	0	54	4	17	86	12.1879
B6	CRW829	LG5	288.3	AA	AG	13	13	0	68	20	1	47	30	9	12.1869
B6	CRW2138	LG3	159.59	CC	CC	26	0	0	86	1	0	74	14	0	12.1613
B6	CRW1774	LG4	178.93	CT	TT	0	16	10	60	24	3	37	33	12	12.1374
A1	CRW762	LG9	132.12	#	TT	0	0	26	0	0	56	5	14	81	12.1156
B6	CRW1779	LG6	179.75	GG	GG	0	0	26	0	1	82	3	11	71	12.1021
A1	CRW1990	LG4	140.44	#	GG	0	26	0	6	17	33	26	56	38	12.002
B6	CRW1810	LG5	234.84	AG	AA	14	11	0	28	45	11	52	28	7	11.9989
A1	CRW1717	LG4	88.31	#	CC	0	21	1	25	17	10	20	51	25	11.9602
B6	CRW1951	LG6	112.79	GG	GG	26	0	0	88	0	0	76	10	1	11.8727
A1	CRW528	LG7	73.31	#	AG	9	10	7	6	35	14	43	54	22	11.8334
A1	CRW1965	LG6	136.38	#	AA	26	0	0	58	0	0	101	18	4	11.8094
A1	CRW1368	LG8	50.68	#	TT	0	13	13	5	20	29	33	49	35	11.7695
B6	CRW2373	LG9	67.43	AG	AG	5	11	8	12	34	23	4	31	48	11.7515
A1	CRW2186	LG4	146.47	#	GG	0	0	25	0	0	57	7	13	91	11.6581
A1	CRW160	LG4	162.01	#	TT	3	6	14	13	11	14	9	18	53	11.6445
A1	CRW1556	LG2	8.43	#	TT	0	0	26	0	0	58	7	14	98	11.6131
B6	CRW358	LG2	68.68	CC	CT	11	13	0	45	22	18	29	44	13	11.5938
B6	CRW2164	LG4	179.12	CC	CT	15	11	0	81	4	0	65	19	0	11.5305
B6	CRW1399	LG5	260.9	AG	AA	16	8	0	15	46	12	38	33	12	11.5267
B6	CRW1825	LG3	55.39	TT	TT	0	0	23	0	0	55	7	7	61	11.5057
B6	CRW2209	LG9	76.29	AA	AG	12	14	0	49	32	8	27	44	17	11.4979
A1	CRW1759	LG5	114.55	#	TT	0	12	14	5	24	25	7	22	78	11.4901
A1	CRW2174	LG4	170.95	#	AA	18	8	0	53	5	0	80	34	3	11.456
B6	CRW1858	LG6	121.16	CT	TT	0	13	11	7	45	33	3	29	57	11.3735
B9	CRW2457	LG7	48.65	#	GG	0	15	11	10	51	41	2	30	54	11.2767
A1	CRW1485	LG5	260.03	#	CC	24	0	0	56	0	0	83	13	5	11.2726
A1	CRW960	LG6	107.06	#	GG	0	12	13	0	17	38	18	27	55	11.2653
A1	CRW438	LG3	71.84	#	AG	2	11	7	8	24	21	40	34	23	11.2059
A1	CRW1276	LG7	79.75	#	GG	12	14	0	19	33	3	70	39	4	11.1758
A1	CRW1343	LG7	79.76	#	TT	0	26	0	14	34	7	22	49	43	11.1727
A1	CRW2249	LG8	55.81	#	CT	5	19	0	8	39	6	4	69	31	11.1704
A1	CRW164	LG4	88.99	#	AA	9	16	1	38	19	1	46	46	16	11.1653
B6	CRW230	LG3	86.01	CC	CC	25	0	0	72	0	0	72	11	1	11.1429
A1	CRW2354	LG2	69.17	#	CT	0	5	17	2	6	38	13	24	42	11.1304
A1	CRW1264	LG7	77.6	#	AT	0	15	10	1	19	33	17	40	38	11.0172
B6	CRW1042	LG3	105.58	AG	GG	0	14	12	8	43	37	2	29	58	10.959
B6	CRW964	LG8	134.66	CC	CC	21	0	0	45	0	0	60	7	9	10.9173
B9	CRW614	LG2	55.16	#	AT	8	6	9	48	60	20	21	68	25	10.8472
B9	CRW325	LG4	173.38	#	CT	0	19	7	5	45	81	8	61	48	10.7933
B6	CRW1727	LG3	159.59	TT	TT	0	0	26	0	1	82	1	12	73	10.7804
A1	CRW1469	LG2	59.07	#	CG	10	15	0	22	23	4	73	23	5	10.756
A1	CRW1773	LG3	49.03	#	TT	0	23	0	12	29	7	19	35	38	10.73
A1	CRW1163	LG1	200.65	#	AA	25	0	0	53	0	0	93	16	4	10.6655
B6	CRW2037	LG8	105.47	AA	GG	0	23	0	23	28	22	21	48	9	10.6518
B6	CRW2097	LG1	182.97	CC	CC	25	0	0	87	0	0	77	6	4	10.6098
B6	CRW1785	LG7	92.78	CT	TT	1	8	17	10	27	44	23	31	25	10.6056
B6	CRW954	LG1	77.33	CC	CC	26	0	0	89	0	0	79	9	1	10.5952
B6	CRW881	LG7	90.65	TT	TT	0	0	25	0	0	89	2	8	79	10.5952
B6	CRW1828	LG4	94.45	GT	TT	0	11	15	0	26	51	6	40	38	10.5842
A1	CRW2059	LG7	54.25	#	CT	5	12	4	14	25	11	10	45	42	10.5659
A1	CRW530	LG9	139.69	#	CT	4	8	4	11	10	7	13	17	45	10.4879
B9	CRW524	LG5	93.15	#	AG	11	15	0	57	29	5	66	11	1	10.4873
B6	CRW1338	LG7	47.43	AA	AG	13	13	0	27	56	4	21	47	18	10.4401
A5	CRW350	LG6	148.47	TT	CC	1	10	6	5	10	12	1	3	24	10.4212
B9	CRW572	LG1	72.59	#	AG	4	20	2	55	51	25	28	67	22	10.3869
A1	CRW1504	LG2	89.8	#	AG	0	11	12	3	27	19	3	27	61	10.3846
B6	CRW934	LG4	119.96	CC	CC	25	0	0	79	1	0	73	11	2	10.3669
B6	CRW1079	LG2	30.79	CC	CC	26	0	0	87	0	0	79	9	1	10.3642
B6	CRW904	LG9	38	CT	TT	0	13	13	3	40	45	16	34	36	10.3596
A1	CRW378	LG7	7	#	GG	0	0	24	0	0	48	8	11	82	10.3494
A1	CRW2250	LG8	173.65	#	CT	7	13	4	18	26	8	22	40	42	10.3009
B6	CRW2380	LG1	176.86	AG	GG	0	11	11	0	16	54	10	21	49	10.2975
B6	CRW2051	LG4	178.93	AG	AA	16	9	0	62	24	0	80	8	0	10.2601
A5	CRW1217	LG5	16.91	AG	GG	0	13	13	4	5	34	0	17	32	10.2584
B6	CRW1371	LG8	50.68	#	CC	26	0	0	84	0	0	77	10	0	10.2549
A5	CRW312	LG4	156.77	CC	CT	10	14	0	9	14	15	16	23	4	10.248
B9	CRW2166	LG5	62.47	GG	CG	0	14	12	4	45	67	1	21	78	10.2327
B6	CRW244	LG8	34.78	TT	TT	0	0	23	0	0	50	6	8	63	10.2172
A1	CRW1112	LG7	17.37	#	TT	0	0	24	0	0	51	8	9	79	10.2123
B6	CRW2452	LG1	148.97	AA	AA	26	0	0	88	1	0	76	11	1	10.2061
B6	CRW1504	LG2	89.8	AG	GG	1	11	12	6	34	34	5	20	60	10.1998
A1	CRW1123	LG3	24.43	#	#	5	8	5	8	15	4	18	20	35	10.1997
B6	CRW637	LG4	179.12	#	#	13	9	0	83	4	0	69	18	0	10.1986
A1	CRW1251	LG7	227.54	#	GG	0	0	26	0	0	58	5	14	102	10.1889
A1	CRW2089	LG5	71.15	#	AG	6	10	9	14	25	10	55	36	9	10.1288
B6	CRW2419	LG6	67.44	AA	GG	0	26	0	25	41	22	12	36	40	10.118
B6	CRW822	LG7	101.13	AA	AG	11	14	0	38	48	2	31	42	14	10.1048
B6	CRW1268	LG7	5.96	AG	AA	17	8	0	37	32	13	28	23	31	10.0825
A1	CRW2450	LG6	131.16	#	CT	0	11	13	3	30	22	28	45	34	10.0799
A1	CRW1963	LG9	101.7	#	AG	15	8	0	21	18	5	38	16	27	10.0714
B6	CRW1672	LG5	186.99	AA	CC	0	26	0	23	50	14	21	30	29	10.0477
B6	CRW2062	LG6	112.08	TT	TT	0	0	23	0	0	81	0	10	76	10.0185
B6	CRW940	LG5	290.68	AA	AG	16	10	0	49	35	5	65	16	8	10.0164
B6	CRW176	LG1	158.49	CC	CC	19	0	0	64	1	0	53	1	9	10.0054
B6	CRW1281	LG9	42.97	AA	#	23	0	0	60	0	0	61	8	3	10
A1	CRW1412	LG3	49.03	#	AA	0	23	0	9	31	9	29	36	35	9.9754
B6	CRW1840	LG6	94.35	AA	AG	12	14	0	33	49	6	25	42	21	9.97524
B6	CRW1507	LG4	135.26	GT	GG	17	8	0	40	32	8	63	20	3	9.97404
A1	CRW290	LG2	94.47	#	#	11	11	0	20	24	3	58	21	3	9.94908
B6	CRW1048	LG4	75.97	AG	GG	0	11	14	6	43	27	6	29	52	9.93654
B6	CRW874	LG4	141.63	AA	AG	14	12	0	68	16	1	53	21	10	9.89325
A2	CRW1825	LG3	55.39	#	CC	0	13	1	13	19	5	2	3	7	9.84364
A5	CRW765	LG4	140.44	#	TT	0	8	13	1	5	30	0	18	21	9.83179
A1	CRW478	LG9	75.59	#	GG	0	0	26	0	0	56	0	15	80	9.81734
B6	CRW2297	LG9	93.02	GG	GG	26	0	0	86	1	0	77	11	1	9.80881
A1	CRW675	LG7	92.07	#	AA	17	9	0	44	13	1	67	29	20	9.80792
B6	CRW2205	LG5	260.9	#	CT	12	6	6	4	30	49	16	34	35	9.76091
A1	CRW1401	LG3	84.76	#	GG	0	26	0	14	31	9	44	33	27	9.73151
B6	CRW663	LG8	130.03	CC	CT	11	15	0	39	41	8	25	37	22	9.71319
B6	CRW722	LG5	290.68	CC	CT	17	9	0	48	34	5	65	16	8	9.70836
B6	CRW559	LG6	68.22	CT	CC	12	13	0	42	25	11	63	18	3	9.70205
B6	CRW4	LG1	170.79	CC	CC	25	0	0	63	0	1	64	9	4	9.69168
A5	CRW655	LG9	65.49	GG	AG	0	12	13	0	23	17	2	12	32	9.67748
A1	CRW611	LG7	36.24	#	AC	8	12	5	20	27	8	30	44	45	9.66841
B6	CRW2026	LG2	19.94	AA	AA	25	0	0	75	0	0	73	10	0	9.64669
A1	CRW610	LG1	130.8	#	GG	21	0	0	48	2	0	73	14	9	9.62788
A1	CRW769	LG7	82.72	#	AA	0	26	0	6	39	12	38	59	24	9.58183
B6	CRW1711	LG3	104.28	AA	AT	12	14	0	24	42	14	44	35	6	9.57599
A1	CRW1904	LG7	54.25	#	CT	5	13	4	10	22	13	39	50	10	9.53421
B9	CRW1689	LG7	33.73	#	CC	12	14	0	49	65	11	64	45	3	9.51449
B6	CRW1142	LG6	128.33	TT	TT	0	0	26	0	0	87	0	9	78	9.49091
A1	CRW1757	LG4	110.39	#	CC	0	22	0	9	18	26	28	43	23	9.48913
B6	CRW1907	LG7	54.25	AG	GG	0	9	17	0	25	59	5	37	44	9.48483
A1	CRW1825	LG3	55.39	#	TT	0	0	21	0	0	45	6	6	52	9.48131
B6	CRW1981	LG1	7.27	AA	AA	26	0	0	89	0	0	80	7	2	9.47929
B6	CRW272	LG9	67.02	AA	AG	9	8	0	35	13	4	27	31	11	9.46088
B9	CRW1163	LG1	200.65	#	AA	13	13	0	39	63	20	52	58	6	9.45697
B6	CRW2065	LG8	66.93	CC	CC	24	0	0	81	1	0	75	12	0	9.39876
B6	CRW1460	LG9	76.29	CC	CT	13	13	0	46	35	1	26	51	0	9.38435
B6	CRW2287	LG1	233.04	CT	TT	0	14	12	3	31	51	0	18	70	9.38325
B6	CRW370	LG8	141.67	GG	AG	0	11	14	1	33	54	11	33	44	9.35374
A1	CRW925	LG1	98.28	#	CC	11	13	0	26	19	6	36	32	36	9.32262
A1	CRW1614	LG7	203.76	#	AA	17	9	0	32	21	5	42	48	30	9.30741
A1	CRW207	LG6	158.72	#	CC	18	0	0	36	0	0	38	4	7	9.28296
A1	CRW1364	LG7	29.58	#	AG	6	11	8	9	28	20	44	42	28	9.27736
B9	CRW1191	LG1	200.31	#	AA	13	13	0	35	41	16	46	32	4	9.25929
A1	CRW4	LG1	170.79	#	TT	0	0	25	0	0	53	8	7	81	9.20826
A1	CRW853	LG5	241.52	#	TT	0	13	13	4	22	30	21	59	36	9.19542
B6	CRW1102	LG1	195.2	AG	GG	0	13	10	2	30	51	0	16	70	9.19398
A1	CRW1845	LG7	92.43	#	AA	17	7	0	37	9	1	47	19	16	9.17659
A5	CRW2407	LG9	99.46	TT	AT	0	9	14	1	21	17	2	9	31	9.11806
B6	CRW948	LG8	121.29	GG	CG	0	6	17	2	11	53	8	27	47	9.07315
B9	CRW2150	LG7	177.5	#	AC	10	9	7	36	58	24	46	58	8	9.06916
B6	CRW2140	LG8	130.03	GG	AG	0	15	11	8	37	40	22	38	27	9.04702
B6	CRW1368	LG8	50.68	CC	CT	12	14	0	42	32	12	41	44	2	9.04416
A1	CRW2069	LG4	146.47	#	CC	25	0	0	52	0	0	81	7	8	9.04135
B6	CRW1254	LG3	59.15	TT	CT	0	13	13	1	23	63	10	26	50	9.03741
A2	CRW134	LG4	149.33	#	TT	0	7	18	0	7	44	1	11	16	9.02427
B6	CRW1806	LG1	73.53	CG	CC	10	16	0	49	38	2	68	20	1	9.00501
B6	CRW912	LG5	222.93	CC	CT	11	15	0	65	20	0	53	26	7	8.99741
A1	CRW936	LG3	130.25	#	CC	13	13	0	33	23	2	91	30	0	8.99455
A1	CRW1878	LG8	128.58	#	CG	0	14	12	2	19	34	25	38	56	8.97811
A1	CRW1975	LG8	174.78	#	GG	13	13	0	33	20	3	96	22	2	8.97699
B6	CRW748	LG8	130.03	GG	GG	0	0	25	0	1	88	1	10	78	8.96605
A1	CRW512	LG6	94.35	#	AA	26	0	0	56	0	0	101	15	2	8.94138
B6	CRW625	LG7	92.78	GG	AA	0	24	0	23	39	16	11	40	31	8.94077
A5	CRW990	LG8	130.03	AC	CC	1	9	16	0	4	37	1	17	31	8.93653
A1	CRW1746	LG5	41.56	#	TT	0	0	26	0	0	58	1	16	105	8.92487
B6	CRW864	LG1	130.8	TT	CC	0	12	0	9	16	19	21	39	13	8.90206
A5	CRW1495	LG9	104.83	AA	AG	13	10	0	17	24	1	31	11	1	8.90137
A1	CRW1057	LG8	119.64	#	CT	6	12	8	19	28	10	66	35	14	8.88484
B6	CRW1864	LG5	260.03	GG	GT	14	11	0	42	41	5	54	22	10	8.87501
B9	CRW1032	LG1	130.8	#	GG	0	23	0	32	47	43	26	62	22	8.87257
B6	CRW266	LG5	199.96	#	#	0	4	6	5	16	44	18	21	34	8.8716
B9	CRW1406	LGX	36.93	#	GG	12	14	0	66	35	26	60	15	36	8.86304
A1	CRW699	LG2	35.67	#	GG	0	0	26	0	0	57	1	16	104	8.85386
A5	CRW984	LG7	83.43	CT	CC	8	6	0	19	9	0	23	2	4	8.82067
B6	CRW1622	LG8	130.03	CC	AC	0	14	11	8	38	38	22	40	26	8.74632
B6	CRW850	LG3	70.35	CT	TT	0	15	11	9	31	35	2	28	56	8.7425
B6	CRW2147	LG8	184.03	CC	CT	12	13	0	43	30	11	43	44	2	8.74221
B6	CRW2166	LG5	62.47	CG	CC	14	8	0	54	10	3	52	17	16	8.73825
A1	CRW2343	LG5	260.9	#	TT	0	26	0	18	36	4	65	49	5	8.72782
B6	CRW2354	LG2	69.17	TT	CT	0	11	11	13	15	37	20	30	24	8.70912
B9	CRW1112	LG7	17.37	#	AT	11	10	5	21	51	41	32	44	20	8.70312
A1	CRW1289	LG8	184.61	#	GG	0	12	12	6	16	28	25	39	30	8.70015
A1	CRW264	LG2	69.67	#	CG	0	8	17	2	10	44	10	40	62	8.68868
B6	CRW1697	LG1	42.52	CT	TT	0	11	15	0	44	45	8	41	38	8.67464
A1	CRW920	LG5	130.56	#	CT	4	16	5	14	23	11	18	37	50	8.66899
B6	CRW1761	LG3	125.02	CC	AA	0	23	0	20	41	13	11	45	30	8.66864
B6	CRW2012	LG5	280.84	GT	GT	11	6	7	5	24	46	16	33	34	8.59994
B6	CRW2288	LG8	66.93	AA	AA	25	0	0	74	1	0	74	12	0	8.59627
B6	CRW1994	LG3	130.61	AA	AA	24	0	0	82	1	0	75	11	0	8.59489
B9	CRW2288	LG8	66.93	#	AT	14	12	0	41	67	13	53	43	5	8.59176
B6	CRW461	LG8	55.81	GG	GG	0	0	23	0	0	69	0	10	76	8.57658
A1	CRW1822	LG9	150.79	#	TT	0	9	16	1	12	42	12	36	58	8.57262
A1	CRW2242	LG6	158.72	#	CC	12	14	0	37	19	2	51	57	14	8.55298
B6	CRW1076	LG7	57.02	CC	CC	25	0	0	77	0	0	77	9	0	8.52907
A2	CRW2274	LG8	240.37	#	CC	14	10	0	37	14	0	12	10	3	8.52473
A1	CRW1840	LG6	94.35	#	GG	0	0	26	0	0	58	2	14	104	8.49712
A2	CRW2067	LG4	140.44	#	TT	0	24	0	4	20	26	4	16	4	8.49081
B6	CRW14	LG2	53.73	TT	TT	0	0	26	0	0	88	0	8	79	8.47959
A2	CRW266	LG5	199.96	#	#	0	9	10	0	9	29	1	10	7	8.4294
A1	CRW1981	LG1	7.27	#	AA	26	0	0	58	0	0	105	12	4	8.42225
B6	CRW1755	LG7	90.65	GG	GG	25	0	0	86	0	0	78	7	1	8.39024
A1	CRW977	LG8	218.91	#	CT	4	14	4	12	24	16	48	36	19	8.38419
B6	CRW1995	LG9	132.12	CC	CC	26	0	0	89	0	0	81	8	0	8.37647
A2	CRW2327	LG9	190.83	#	AG	0	9	6	3	29	3	0	6	5	8.37132
B9	CRW2017	LG2	109.4	#	AT	10	8	8	22	57	44	16	67	21	8.36055
A1	CRW582	LG6	185.89	#	GG	0	0	26	0	0	57	4	12	104	8.35528
A1	CRW1995	LG9	132.12	#	CC	26	0	0	58	0	0	106	16	0	8.34866
A1	CRW1783	LG9	77.16	#	CC	15	11	0	30	25	2	51	46	24	8.33773
B6	CRW1798	LG2	62.11	CC	CT	13	10	0	64	20	3	44	36	2	8.3345
A5	CRW1201	LG9	104.83	GG	AG	0	11	13	1	24	17	2	12	31	8.32312
B6	CRW1089	LG5	127.53	AA	GG	0	25	0	17	41	18	38	33	16	8.29614
B6	CRW1814	LG6	81.33	GG	GG	0	0	24	0	0	88	0	8	81	8.28456
B6	CRW795	LG8	85.89	AA	#	12	12	0	41	31	10	50	30	1	8.26432
A1	CRW1215	LG4	88.31	#	TT	0	0	26	0	0	56	2	13	97	8.23529
A1	CRW153	LG1	112.25	#	CC	0	14	3	10	20	12	11	16	35	8.20466
B6	CRW1026	LG6	67.44	GG	CC	0	26	0	20	39	25	31	45	11	8.19546
B6	CRW1639	LG6	12.93	CC	CC	25	0	0	87	0	0	81	8	0	8.19262
B6	CRW1482	LG2	54.82	TT	CC	0	25	0	20	45	22	38	32	18	8.17556
B6	CRW1949	LG8	122.95	AA	AG	16	6	0	46	8	2	45	22	9	8.1558
B6	CRW853	LG5	241.52	TT	GT	0	15	11	2	24	63	7	35	44	8.15342
A1	CRW812	LG2	96.26	AC	AC	12	12	0	21	30	3	63	33	5	8.13965
B9	CRW1575	LG1	157.42	#	CT	14	9	2	65	30	20	42	45	14	8.12949
B6	CRW1323	LG4	110.39	GG	GG	0	0	24	0	0	66	0	9	69	8.12308
B6	CRW298	LG6	74.48	GG	GG	0	0	24	0	0	79	1	7	74	8.11031
A1	CRW366	LG2	75.81	#	CC	26	0	0	58	0	0	89	12	1	8.04589
B6	CRW2473	LG8	119.64	GG	TT	0	23	0	17	40	22	10	35	42	8.03126
B9	CRW2388	LG6	87.27	#	AG	0	14	11	6	19	77	1	29	54	8.02616
A5	CRW1893	LG4	151.47	AA	AG	10	16	0	10	18	15	17	26	5	8.01884
B6	CRW1018	LG1	204.94	AG	AA	14	10	0	31	13	11	32	37	9	7.9976
A1	CRW972	LG4	88.31	#	AA	0	23	0	27	20	10	28	56	25	7.99473
B6	CRW161	LG6	178.81	AC	CC	0	12	14	1	38	50	10	34	44	7.96344
B9	CRW1601	LG6	158.72	#	CT	0	12	14	6	22	97	3	38	74	7.95738
B6	CRW286	LG9	66.82	TT	AT	0	12	13	9	30	46	15	44	29	7.95235
A1	CRW1779	LG6	179.75	#	GG	0	11	13	0	22	33	13	47	51	7.92551
B9	CRW610	LG1	130.8	#	GG	0	26	0	31	50	45	24	63	24	7.85991
A1	CRW1399	LG5	260.9	#	AA	25	0	0	56	0	0	88	11	2	7.85864
B9	CRW1017	LG7	0.28	#	AG	5	11	10	37	62	32	16	68	33	7.84775
A1	CRW577	LGX	37.29	#	AA	0	13	12	19	13	22	24	17	72	7.84539
A1	CRW695	LG3	134.39	#	CT	0	16	10	2	23	32	22	44	51	7.84082
B9	CRW2087	LG3	125.02	#	CT	11	15	0	64	22	0	56	8	3	7.82791
B9	CRW1656	LGX	61.69	#	TT	9	12	0	60	36	32	63	16	38	7.80161
B6	CRW381	LG5	295.83	GG	GG	0	0	25	0	1	85	1	9	77	7.78954
A1	CRW2099	LG5	215.97	#	GG	12	13	0	34	16	7	53	30	38	7.75747
A1	CRW1575	LG1	157.42	#	TT	0	15	8	6	19	28	25	42	31	7.74729
B6	CRW1011	LG7	90.65	GG	AA	0	22	0	19	31	11	13	35	29	7.71608
B9	CRW1443	LG7	201.7	#	TT	0	12	14	10	39	82	1	30	85	7.70894
A1	CRW2156	LG6	79.15	#	GT	2	17	4	20	22	9	29	35	42	7.64114
A1	CRW2452	LG1	148.97	#	AA	18	8	0	44	13	0	67	45	5	7.63969
A1	CRW1689	LG7	33.73	#	TT	0	24	0	12	36	6	35	42	20	7.62894
B6	CRW326	LG3	92.16	CG	CC	10	12	0	36	23	8	57	20	2	7.61639
A5	CRW1081	LG1	195.2	CT	TT	0	12	11	1	7	34	4	17	24	7.59639
A1	CRW954	LG1	77.33	#	CC	26	0	0	57	0	0	108	15	0	7.58315
B6	CRW2457	LG7	48.65	CG	CC	6	13	0	42	11	2	41	23	11	7.58061
A1	CRW2199	LG3	61.06	#	AA	0	26	0	7	38	12	31	54	34	7.55943
B6	CRW1843	LG9	79.54	CG	CC	12	12	0	61	28	0	49	32	6	7.55401
A1	CRW564	LG7	76.89	#	AG	0	11	14	0	30	27	2	38	79	7.54615
A1	CRW2436	LG4	127.57	#	CT	12	11	0	32	13	3	77	19	0	7.54085
B6	CRW1878	LG8	128.58	GG	CG	0	15	10	8	42	35	22	40	27	7.5264
B6	CRW2382	LG8	185.55	TT	CT	0	13	12	11	34	42	2	33	53	7.51391
B6	CRW2304	LG7	104.67	AC	AC	4	13	7	28	44	17	34	26	27	7.46018
B6	CRW765	LG4	140.44	TT	#	0	0	21	0	1	69	3	7	65	7.45585
A1	CRW1529	LG6	104.98	#	GG	0	0	22	0	0	49	2	11	81	7.45426
B9	CRW2309	LG5	235.77	#	AG	8	12	6	20	80	31	21	52	44	7.45054
A1	CRW752	LG6	66.9	#	CT	4	18	4	22	25	11	30	42	46	7.44628
B6	CRW1671	LG3	214.63	AA	AA	25	0	0	74	0	0	76	8	0	7.42349
B9	CRW1960	LG5	268.51	#	AA	10	15	0	70	56	3	63	41	12	7.4191
A1	CRW140	LG1	44.66	#	TT	0	0	26	0	0	57	1	13	103	7.41731
B6	CRW1818	LG8	134.13	CC	CT	11	15	0	38	41	8	26	40	20	7.39967
B6	CRW1126	LG8	130.03	AA	AG	11	15	0	36	39	8	26	39	21	7.38956
A1	CRW1494	LG7	337.77	#	TT	0	14	12	5	30	22	10	39	72	7.37902
A1	CRW2404	LG2	38.49	#	GG	0	0	26	0	0	54	1	13	98	7.37171
A1	CRW1882	LG4	103.28	#	CT	8	14	4	10	27	20	43	45	27	7.36958
B9	CRW1845	LG7	92.43	#	GG	0	12	12	10	56	42	3	40	54	7.36686
B6	CRW598	LG9	111.06	TT	TT	0	0	24	0	1	78	3	7	75	7.34915
B6	CRW1390	LG5	155.72	TT	TT	0	0	20	0	0	47	0	10	60	7.34179
A1	CRW2056	LG6	76.71	#	AG	1	9	15	1	17	37	17	36	60	7.33795
B6	CRW1759	LG5	114.55	TT	AT	0	9	15	8	32	44	5	19	63	7.32949
A1	CRW298	LG6	74.48	#	GG	0	0	25	0	0	52	2	11	88	7.31457
A1	CRW698	LG3	57.01	#	TT	0	0	20	0	0	58	3	9	91	7.30149
A1	CRW647	LG9	90.58	#	GG	0	0	26	0	0	58	2	12	107	7.28014
A1	CRW498	LG8	178.02	#	AC	5	9	4	19	11	7	15	28	18	7.27991
A1	CRW962	LG7	66.04	#	CC	9	14	0	34	14	3	58	19	23	7.26771
A2	CRW994	LG5	111.49	#	AG	14	10	0	34	12	0	9	11	1	7.26094
A1	CRW439	LG6	139.19	#	TT	0	11	11	3	24	23	2	34	74	7.25943
B6	CRW1529	LG6	104.98	GG	GG	0	0	24	0	0	75	0	8	79	7.25481
B6	CRW2232	LG1	138.11	GT	GT	7	15	3	25	45	17	11	46	26	7.24905
A1	CRW785	LG7	105.38	#	TT	0	24	0	15	32	7	26	42	32	7.23333
A5	CRW1888	LG4	126.62	CC	CT	14	11	0	14	23	4	24	18	0	7.23034
A1	CRW1694	LG1	235.9	#	TT	0	0	24	0	0	52	4	7	75	7.22725
A1	CRW20	LG2	179.1	#	AA	26	0	0	53	0	0	91	11	2	7.22309
A1	CRW1998	LG8	174.78	#	GG	0	13	13	3	17	34	2	20	96	7.19464
A2	CRW1453	LG3	0	#	AG	0	7	9	8	15	18	1	2	14	7.1848
B6	CRW1593	LG6	80.32	CC	TT	0	26	0	25	38	24	11	45	32	7.17218
A1	CRW1562	LG6	77.2	#	CT	4	18	4	21	23	10	33	35	44	7.16667
B6	CRW1032	LG1	130.8	TT	GG	0	24	0	21	33	22	22	51	11	7.16498
B9	CRW2450	LG6	131.16	#	CC	10	16	0	65	44	12	52	58	4	7.16386
B9	CRW176	LG1	158.49	#	#	9	0	17	17	22	52	24	8	46	7.13804
A1	CRW2160	LG9	55.57	#	AG	4	9	6	8	18	12	12	25	50	7.11521
B6	CRW1237	LG9	58.07	AA	AG	12	14	0	49	31	8	31	44	12	7.09785
B6	CRW2150	LG7	177.5	AC	AC	7	14	4	5	52	25	17	47	21	7.0942
B6	CRW740	LG4	128.38	GG	CG	0	13	12	7	20	52	6	38	40	7.08164
B9	CRW591	LG1	182.97	#	GG	0	16	10	13	66	47	9	43	62	7.06236
B6	CRW1552	LG1	44.66	TT	TT	0	0	26	1	0	82	1	7	78	7.04897
B6	CRW962	LG7	66.04	TT	TT	0	0	24	1	0	83	1	7	79	7.0483
B6	CRW1382	LG6	67.44	AA	AT	16	10	0	66	22	0	50	32	3	7.00883
B9	CRW332	LG1	187.06	#	AG	8	13	4	38	60	15	27	50	29	7.00859
A1	CRW2375	LG6	121.16	#	AG	13	11	0	42	11	0	65	24	11	6.99464
B6	CRW1298	LG5	232.62	AA	AG	9	13	0	61	21	0	50	31	4	6.96152
A1	CRW1436	LG4	140.44	#	AA	7	2	0	16	0	1	20	10	1	6.95256
A1	CRW1887	LG4	151.47	#	GT	12	13	0	30	23	5	62	29	26	6.94672
B6	CRW1701	LG5	287.7	AG	AG	7	12	3	14	22	12	15	24	37	6.90609
A1	CRW1482	LG2	54.82	#	CC	14	12	0	30	25	0	82	31	3	6.90404
B6	CRW1104	LG1	134.32	CT	CT	8	11	6	18	33	37	30	35	22	6.86689
B6	CRW512	LG6	94.35	GG	AG	0	13	11	7	47	32	19	43	24	6.8591
B9	CRW2404	LG2	38.49	#	GG	0	13	13	1	41	81	4	51	56	6.85163
B6	CRW1128	LG1	48.78	GT	GG	9	15	0	43	31	2	66	20	1	6.84795
B6	CRW1959	LG9	157.51	GG	GG	0	0	26	0	1	87	1	8	79	6.82999
A1	CRW1147	LG6	158.72	#	GG	12	14	0	34	19	2	49	55	13	6.82959
B6	CRW496	LG7	195.38	AC	AC	6	11	9	25	31	23	42	31	13	6.80649
B6	CRW2327	LG9	190.83	AG	GG	0	10	13	2	18	34	0	39	35	6.79216
A5	CRW2145	LG2	156.77	TT	CT	0	14	12	3	9	31	0	19	27	6.75384
A1	CRW1951	LG6	112.79	#	GG	26	0	0	51	0	0	94	11	2	6.75179
A1	CRW457	LG6	17.41	#	AA	26	0	0	57	0	0	106	13	0	6.72351
A5	CRW910	LG8	130.03	GT	TT	0	10	16	0	6	37	2	16	31	6.71211
A1	CRW684	LG7	107.16	#	AG	1	2	3	8	0	6	4	5	4	6.70549
A1	CRW2283	LG1	24.9	#	CC	9	7	0	16	6	4	13	10	17	6.68925
B9	CRW1393	LG1	187.06	#	AG	4	14	8	17	73	36	31	58	27	6.6848
A1	CRW1701	LG5	287.7	#	GG	1	13	0	12	21	3	22	25	19	6.67966
A1	CRW1053	LG5	96.05	#	CC	26	0	0	58	0	0	109	12	1	6.66143
B9	CRW1342	LG8	106.74	#	AG	13	7	1	35	16	6	11	13	8	6.61747
B9	CRW1995	LG9	132.12	#	CT	11	15	0	81	46	5	64	53	0	6.60842
A1	CRW559	LG6	68.22	#	CT	5	12	6	12	26	14	46	36	23	6.59271
A1	CRW286	LG9	66.82	#	AT	12	12	0	41	15	0	64	34	10	6.57907
B6	CRW1427	LG9	115.1	TT	GT	0	13	13	8	33	48	14	41	30	6.56659
B9	CRW374	LG1	147.53	CT	CT	8	15	3	43	58	21	21	64	19	6.5656
A1	CRW1619	LG9	62.74	#	CT	0	15	11	2	21	35	12	58	49	6.5621
A1	CRW888	LG7	30.74	#	GG	0	9	17	1	15	41	17	30	74	6.52394
A2	CRW1229	LGX	41.98	#	TT	0	0	16	0	0	37	0	3	15	6.52244
A2	CRW2037	LG8	105.47	#	AG	0	12	7	2	19	18	3	3	13	6.52174
B6	CRW2056	LG6	76.71	AG	AG	7	10	7	15	43	15	28	51	7	6.50074
A1	CRW1685	LG5	151.15	#	CC	14	12	0	31	20	4	43	46	22	6.49782
A5	CRW325	LG4	173.38	CT	TT	0	13	13	2	10	31	4	23	23	6.48291
B6	CRW333	LG8	76.39	CC	AA	0	10	16	13	11	53	18	19	35	6.46109
A1	CRW1764	LG8	278.09	#	CT	10	16	0	21	31	4	69	43	8	6.46088
A5	CRW542	LG5	0	CT	CC	13	12	0	34	5	4	33	15	1	6.45106
A1	CRW2349	LGX	63.33	#	GG	0	0	17	0	0	31	2	4	26	6.42434
B6	CRW1822	LG9	150.79	TT	CC	1	24	0	28	32	18	16	48	21	6.41471
A1	CRW2045	LG2	27	#	TT	0	0	22	0	0	43	2	7	57	6.39136
B6	CRW1250	LG1	73.53	AG	GG	0	8	16	3	45	39	11	34	44	6.38238
B6	CRW11	LG9	72.72	TT	CC	1	21	0	18	35	17	37	34	12	6.3817
A5	CRW2018	LG5	62.47	AG	GG	0	11	12	4	6	31	0	13	33	6.37515
A1	CRW2143	LG7	52	#	TT	0	14	12	2	21	34	1	26	91	6.36813
B9	CRW1871	LG1	96.75	#	CC	14	12	0	68	45	16	68	41	4	6.35598
A1	CRW1151	LG5	173.38	#	CT	9	10	7	14	24	19	12	53	51	6.31794
B9	CRW2097	LG1	182.97	#	CC	10	16	0	45	61	15	60	42	10	6.30949
A2	CRW912	LG5	222.93	#	CC	15	7	0	27	20	1	15	4	3	6.3084
A1	CRW2077	LG6	139.67	#	CT	8	8	7	14	20	5	40	21	15	6.28964
A1	CRW496	LG7	195.38	#	CC	0	26	0	17	24	15	53	31	20	6.28514
A1	CRW2282	LG1	84.04	#	TT	0	0	26	0	0	56	1	11	103	6.2845
A5	CRW2436	LG4	127.57	CT	CC	14	11	0	30	9	2	22	21	1	6.26603
B9	CRW207	LG6	158.72	#	CT	4	15	7	16	29	35	8	37	20	6.24235
A1	CRW1490	LG8	114.01	#	AA	11	15	0	34	22	1	91	25	1	6.23524
B9	CRW901	LG1	153.13	#	CT	0	14	12	6	33	79	0	37	71	6.22495
A1	CRW2097	LG1	182.97	#	CC	26	0	0	57	0	0	106	8	4	6.22335
A5	CRW1760	LG1	139.18	AC	AA	12	14	0	12	22	9	25	20	4	6.22104
A2	CRW490	LG4	141.63	AA	AA	0	23	0	19	20	5	3	16	4	6.22098
A1	CRW2322	LG6	86.59	#	CC	0	0	26	0	0	58	0	12	108	6.21928
A1	CRW775	LG8	104.8	#	GT	5	13	8	17	30	8	35	43	35	6.21645
A2	CRW474	LG5	235.77	#	AG	14	12	0	31	18	1	11	12	4	6.20753
A1	CRW772	LG7	46.05	#	AG	1	6	6	10	14	8	9	19	29	6.19551
A1	CRW267	LG3	84.76	#	GG	0	0	26	0	0	57	2	10	107	6.16848
A1	CRW370	LG8	141.67	#	AA	26	0	0	58	0	0	109	12	0	6.16539
B9	CRW1217	LG5	16.91	AG	AG	10	9	7	36	66	27	38	67	11	6.12587
A1	CRW2014	LG7	91.35	#	CT	8	10	7	25	26	5	35	56	26	6.12034
A1	CRW878	LG7	71.51	#	TT	0	12	14	4	29	24	6	41	76	6.11993
A1	CRW1451	LG4	140.44	#	GG	0	11	8	2	7	34	2	25	38	6.11968
A2	CRW901	LG1	153.13	#	CT	7	11	1	27	20	2	10	4	4	6.10858
A1	CRW2279	LG2	32.41	#	GG	0	14	12	6	21	28	17	62	36	6.09688
B6	CRW80	LG2	134.86	AG	GG	0	9	11	1	23	33	10	23	45	6.0905
B6	CRW860	LG5	71.15	CC	TT	0	25	0	16	37	26	29	37	16	6.08272
A1	CRW2239	LG5	121.82	#	CT	9	7	5	17	17	17	53	25	20	6.05867
A1	CRW1858	LG6	121.16	#	CT	0	13	13	4	28	22	5	40	70	6.0416
A1	CRW1286	LG6	185.89	#	CC	23	0	0	47	0	0	82	9	2	6.03317
B9	CRW360	LG7	203.76	#	TT	0	12	14	8	35	77	1	29	83	6.02708
A5	CRW918	LG8	122.95	CT	CT	5	12	9	1	19	23	9	20	21	6.0238
A1	CRW1076	LG7	57.02	#	CC	26	0	0	54	0	0	95	9	2	6.01747
B9	CRW1949	LG8	122.95	#	AG	0	14	12	10	52	43	4	31	49	6.01694
A1	CRW932	LG6	96.05	#	AA	26	0	0	57	0	0	110	12	0	6.00942
A1	CRW1462	LG7	203.76	#	TT	0	7	17	4	18	28	21	31	36	6.00017
A5	CRW1594	LG9	157.92	CC	TT	0	26	0	10	17	15	9	29	7	5.99584
A1	CRW922	LG6	139.19	#	GG	0	12	14	3	27	27	2	40	79	5.99569
B6	CRW1879	LG4	98.15	AG	GG	0	10	12	0	35	31	7	39	35	5.9904
A1	CRW2272	LG8	140.67	#	GG	0	6	8	1	17	27	1	16	68	5.98387
A1	CRW1866	LG7	50.16	#	AA	14	12	0	22	31	2	70	44	6	5.97878
B6	CRW2236	LG1	172.46	TT	AT	0	9	11	4	10	29	16	20	30	5.96255
A1	CRW2402	LG6	96.05	#	AA	26	0	0	56	0	0	109	11	1	5.95763
A1	CRW740	LG4	128.38	#	GG	0	0	24	0	0	52	0	12	101	5.95523
A5	CRW1073	LG8	123.31	CT	CT	9	12	5	23	19	1	21	21	9	5.95318
B6	CRW1718	LG5	260.03	CC	#	14	8	1	39	37	6	43	26	15	5.94967
A1	CRW1172	LG5	71.15	#	CC	14	12	0	31	25	2	48	56	17	5.92533
A5	CRW264	LG2	69.67	CC	CG	9	15	0	32	10	0	24	17	3	5.91436
B6	CRW1299	LG5	284.15	AT	AA	11	13	0	58	10	0	59	20	4	5.91014
A1	CRW2457	LG7	48.65	#	CC	9	7	0	29	6	1	49	14	15	5.90619
B6	CRW796	LG4	92.74	CT	CT	3	16	5	5	49	26	16	44	25	5.90424
A1	CRW2026	LG2	19.94	#	AA	26	0	0	54	0	0	88	9	1	5.89825
A2	CRW2309	LG5	235.77	#	AG	7	7	11	9	29	13	9	8	11	5.8885
A1	CRW1390	LG5	155.72	#	TT	0	0	19	0	0	42	2	6	54	5.87097
B9	CRW1104	LG1	134.32	CC	CC	14	12	0	69	57	3	76	34	5	5.86715
B6	CRW817	LG4	103.46	AA	AG	12	13	0	53	24	8	40	40	7	5.86141
A5	CRW1265	LG5	88.43	CG	GG	0	12	12	4	6	30	0	12	34	5.85992
B6	CRW2096	LG2	73.25	CC	GG	0	26	0	27	35	26	14	38	36	5.85814
A5	CRW798	LG4	130.3	AG	AA	14	12	0	31	11	1	23	21	4	5.85313
A1	CRW1315	LG1	182.72	#	TT	0	0	11	0	0	19	4	4	23	5.83717
A5	CRW1221	LG9	131.21	TT	CC	0	26	0	11	26	5	12	21	16	5.83335
B6	CRW2000	LG9	77.16	AG	AG	6	10	6	20	17	15	16	39	20	5.82736
B6	CRW1304	LG7	57.02	CC	AC	1	11	13	4	46	29	12	36	36	5.82547
A1	CRW2255	LG8	70.32	#	TT	0	0	26	0	0	58	1	10	106	5.81874
A1	CRW379	LG9	79.54	#	GG	0	0	25	0	0	58	1	10	106	5.81874
B9	CRW2065	LG8	66.93	#	CT	14	11	0	45	67	12	57	46	7	5.81341
A2	CRW325	LG4	173.38	#	TT	0	10	15	0	19	29	3	8	16	5.81276
A1	CRW358	LG2	68.68	#	CT	16	9	0	40	10	2	61	35	10	5.81172
A5	CRW2473	LG8	119.64	GT	GT	4	10	9	1	19	23	8	18	19	5.80997
B6	CRW2385	LG5	122.58	CC	CC	22	0	0	51	0	0	67	6	2	5.80881
A2	CRW2227	LG8	149.3	#	AG	11	1	3	11	3	6	3	4	0	5.79949
B6	CRW1451	LG4	140.44	AG	AG	6	7	10	15	27	20	8	31	36	5.79634
A1	CRW2373	LG9	67.43	#	AG	0	11	12	10	20	22	10	22	55	5.7924
B9	CRW378	LG7	7	#	CG	10	11	5	24	54	36	32	50	19	5.78636
A2	CRW965	LG5	220.23	#	CC	11	11	0	25	17	1	13	2	2	5.78443
B9	CRW483	LG7	202.48	#	CC	14	12	0	81	39	10	84	30	2	5.78378
A5	CRW1104	LG1	134.32	CT	CT	5	14	7	31	8	4	24	20	4	5.77648
A1	CRW1814	LG6	81.33	#	GG	0	0	26	0	0	57	1	10	105	5.77219
B9	CRW1694	LG1	235.9	#	CT	0	9	16	7	43	64	9	49	38	5.76828
B6	CRW1583	LG9	67.43	AA	AG	12	11	0	47	32	7	32	41	13	5.75769
A1	CRW2319	LG9	90.58	#	AG	0	11	15	5	25	28	13	31	78	5.75535
A1	CRW2251	LG3	49.03	#	AA	0	24	0	10	32	14	41	50	24	5.75422
A1	CRW1848	LG4	88.31	#	GG	1	14	10	1	15	37	11	36	54	5.7542
B6	CRW564	LG7	76.89	AG	AG	4	15	7	31	41	16	33	26	26	5.75137
B9	CRW404	LG1	183.92	#	AG	9	13	4	38	76	17	27	62	29	5.74922
A1	CRW244	LG8	34.78	#	CC	8	4	0	22	10	0	26	8	6	5.7375
A1	CRW2067	LG4	140.44	#	CT	8	11	7	24	25	7	34	43	31	5.73556
A5	CRW1057	LG8	119.64	CT	CT	5	12	9	1	19	23	8	19	19	5.73078
A5	CRW917	LG9	90.58	GT	GG	14	11	0	28	8	4	24	20	2	5.72649
A1	CRW1768	LG6	20.29	#	GG	0	0	26	0	0	56	1	10	104	5.72478
A2	CRW1290	LG5	254.18	#	CT	0	13	11	0	21	27	2	14	9	5.72138
A2	CRW1451	LG4	140.44	#	GG	0	3	13	0	10	26	3	5	12	5.72008
A5	CRW978	LG7	39.77	AT	TT	0	15	10	0	17	26	3	10	34	5.71499
B9	CRW2282	LG1	84.04	#	GT	0	15	11	7	45	75	6	58	51	5.70812
A2	CRW1089	LG5	127.53	#	AA	9	13	0	19	23	6	16	6	1	5.69769
B6	CRW1805	LG9	77.16	CC	TT	0	23	0	21	31	21	12	34	35	5.69279
B6	CRW2069	LG4	146.47	CC	CT	12	11	0	58	8	1	57	20	4	5.67804
B9	CRW999	LGX	54.15	#	CC	0	14	12	14	27	42	19	12	40	5.67498
A5	CRW2394	LG9	75.38	GT	TT	0	11	15	4	9	30	1	20	28	5.67421
A2	CRW1828	LG4	94.45	#	GG	8	14	1	31	13	3	11	13	0	5.66789
B9	CRW1821	LG3	59.15	#	TT	0	13	13	6	56	60	14	39	56	5.66638
B9	CRW1614	LG7	203.76	#	AG	0	12	14	1	56	75	5	37	75	5.66533
B6	CRW610	LG1	130.8	TT	GG	0	25	0	20	38	24	19	50	12	5.65608
A1	CRW847	LG6	101.58	#	CC	0	12	12	0	15	37	9	34	60	5.65223
A1	CRW480	LG5	71.16	#	CC	14	10	0	31	25	2	48	49	17	5.65053
A2	CRW764	LG5	276.1	#	#	12	6	7	13	27	9	10	7	9	5.63237
A1	CRW1320	LG7	101.09	#	CT	0	9	14	0	26	31	3	32	75	5.63171
B6	CRW809	LG5	165.88	AA	GG	0	22	0	14	42	8	16	39	22	5.62703
B9	CRW1593	LG6	80.32	#	CT	0	15	11	7	32	92	4	44	67	5.62689
A1	CRW2304	LG7	104.67	#	CC	0	12	14	2	20	35	1	27	95	5.62436
A5	CRW2434	LG9	17.63	AA	GG	0	21	1	8	14	15	7	24	7	5.595
A5	CRW1163	LG1	200.65	AG	GG	0	14	12	1	6	36	4	14	29	5.5871
B9	CRW1983	LG5	158.26	#	CT	0	13	13	2	52	62	3	32	73	5.5796
A1	CRW2371	LG7	54.26	#	CC	0	11	13	2	30	21	6	44	68	5.56541
B6	CRW2123	LG5	256.98	GG	AG	0	10	14	6	35	41	8	21	54	5.55881
B9	CRW740	LG4	128.38	#	CG	0	19	7	3	45	68	9	50	51	5.53634
A1	CRW161	LG6	178.81	#	AC	6	14	6	8	34	16	36	62	24	5.52816
B9	CRW577	LGX	37.29	#	AA	0	14	12	26	33	70	32	16	62	5.52797
B6	CRW1656	LGX	61.69	CC	#	11	11	0	46	26	17	31	23	28	5.51734
B9	CRW1609	LG1	183.92	#	AG	4	13	9	17	74	38	28	60	26	5.49659
A1	CRW215	LG9	77.39	#	AA	12	13	0	35	16	5	45	47	12	5.47947
A5	CRW1593	LG6	80.32	CC	CT	11	15	0	16	25	2	26	16	5	5.47531
B6	CRW1443	LG7	201.7	CC	TT	0	26	0	21	43	25	9	50	28	5.47467
B9	CRW2026	LG2	19.94	AC	AA	12	13	0	59	45	15	57	43	4	5.46411
A1	CRW1810	LG5	234.84	#	AG	9	8	9	11	22	21	43	39	31	5.46106
B6	CRW2143	LG7	52	TT	CT	1	12	13	4	57	28	6	41	41	5.45604
B6	CRW1052	LG7	73.43	CC	CC	17	0	0	47	0	0	66	7	1	5.4408
A1	CRW1538	LG5	223.28	#	GG	0	0	25	0	0	56	1	10	110	5.42826
A1	CRW2057	LG1	204.94	#	TT	0	0	26	0	0	55	1	10	108	5.42713
A1	CRW1079	LG2	30.79	#	CG	16	10	0	44	11	1	68	39	5	5.42571
A1	CRW1230	LGX	30.9	#	CC	0	13	10	19	12	22	50	10	43	5.4257
B9	CRW1718	LG5	260.03	#	CG	7	7	7	22	66	31	19	44	42	5.42323
A5	CRW775	LG8	104.8	GT	GT	5	12	9	1	19	23	8	20	20	5.42103
A1	CRW1133	LG4	151.47	#	CT	11	15	0	29	19	10	65	43	7	5.41439
A1	CRW1464	LG7	67.03	#	AA	14	10	0	21	21	6	54	22	8	5.41344
B6	CRW1721	LG9	77.38	AT	#	4	12	7	13	46	18	27	38	20	5.38524
A5	CRW250	LG9	124.58	GG	CC	0	26	0	15	18	10	8	31	9	5.37354
A1	CRW2147	LG8	184.03	#	CT	9	11	6	23	27	7	67	46	6	5.35713
A1	CRW700	LG5	169.26	#	CT	6	15	5	10	26	18	19	39	62	5.32472
A5	CRW1269	LG9	110.17	CC	TT	0	26	0	10	18	15	9	33	9	5.32209
A5	CRW1966	LG9	32.65	TT	GG	0	23	1	15	18	8	8	30	6	5.31689
B6	CRW804	LG5	84.3	CT	TT	2	7	16	2	16	68	2	28	52	5.31383
A1	CRW2087	LG3	125.02	#	CC	6	3	0	18	7	1	32	3	0	5.30767
B9	CRW698	LG3	57.01	#	TT	0	12	14	4	56	64	9	34	58	5.30021
B6	CRW1983	LG5	158.26	TT	CC	0	23	0	8	42	19	16	33	29	5.29884
A5	CRW358	LG2	68.68	TT	CT	0	15	9	0	10	31	4	16	27	5.27591
B6	CRW259	LG7	148.33	TT	AA	0	26	0	24	36	19	19	32	35	5.26995
B6	CRW960	LG6	107.06	GG	AA	0	26	0	20	33	26	29	41	15	5.25667
B9	CRW1151	LG5	173.38	#	TT	0	14	12	5	46	80	11	29	75	5.24617
A5	CRW2250	LG8	173.65	CC	TT	0	24	0	5	24	12	15	22	9	5.2455
A2	CRW1198	LG3	135.7	AC	AC	8	12	3	20	24	5	3	15	4	5.244
B6	CRW480	LG5	71.16	CT	CC	16	10	0	71	14	1	58	26	2	5.24341
A1	CRW2094	LG5	56.17	#	CG	0	8	16	4	20	32	15	49	41	5.23861
A2	CRW1323	LG4	110.39	#	AG	1	6	8	5	11	22	1	0	11	5.22661
A1	CRW2166	LG5	62.47	#	CC	1	21	0	12	21	15	12	30	43	5.21592
B6	CRW1057	LG8	119.64	CC	TT	0	25	0	19	46	21	33	36	18	5.21391
B6	CRW2274	LG8	240.37	CT	CC	12	14	0	38	34	11	45	36	3	5.21313
B6	CRW25	LG3	159.59	CC	CC	26	0	0	86	0	0	80	5	0	5.2112
A2	CRW1372	LG1	117.57	#	AA	13	11	0	19	24	6	15	5	3	5.20927
B6	CRW483	LG7	202.48	TT	CC	0	26	0	25	42	20	28	51	9	5.20765
A1	CRW1727	LG3	159.59	#	AT	0	13	13	0	19	33	5	47	47	5.2038
A1	CRW824	LG8	203.59	#	CT	1	9	14	2	19	33	8	44	38	5.1976
B6	CRW1769	LG2	45.98	AG	AA	15	11	0	43	38	8	58	25	6	5.19598
A2	CRW1463	LG5	121.45	#	AG	0	10	14	0	15	34	0	15	11	5.19035
B6	CRW1462	LG7	203.76	GT	GG	13	11	0	38	22	6	53	30	1	5.18945
B6	CRW591	LG1	182.97	GG	AG	0	14	12	3	17	65	9	24	54	5.18937
A1	CRW1518	LG7	172.19	#	AG	12	11	0	36	12	1	91	11	3	5.18426
B9	CRW1461	LG1	91.41	#	GG	0	12	14	25	35	62	12	43	57	5.18027
A5	CRW1107	LG8	119.64	AG	AG	8	7	4	22	14	1	17	13	7	5.17806
B6	CRW15	LG2	53.73	AA	AA	22	0	0	67	0	0	75	6	0	5.17267
B9	CRW1823	LG5	201.8	#	CC	15	11	0	93	34	4	72	34	11	5.16553
B9	CRW923	LG5	14.58	#	CG	7	9	10	26	65	37	11	62	39	5.16085
B9	CRW1172	LG5	71.15	#	CC	0	26	0	30	75	27	24	55	39	5.15758
A5	CRW1046	LG2	114.46	TT	AT	0	13	13	3	8	29	0	15	27	5.15615
B9	CRW1746	LG5	41.56	#	CT	0	14	12	2	60	70	0	41	77	5.13971
A1	CRW357	LG8	175.63	#	CC	0	6	8	2	6	27	0	6	57	5.13333
B6	CRW1326	LG7	235.24	CT	CT	5	10	3	33	18	3	61	13	5	5.12884
B9	CRW1485	LG5	260.03	#	CT	9	10	7	23	69	28	21	45	37	5.12351
A2	CRW95	LG6	22.83	#	CT	13	11	0	23	19	0	8	7	2	5.12315
A5	CRW374	LG1	147.53	CT	CT	7	12	4	4	8	30	7	17	22	5.11771
B9	CRW1645	LG5	103.45	#	CT	5	12	9	25	59	38	26	60	19	5.11691
A5	CRW1390	LG5	155.72	CT	TT	1	13	9	2	19	18	6	17	8	5.10972
A5	CRW333	LG8	76.39	AC	AC	9	12	5	23	17	1	21	20	8	5.10784
B6	CRW12	LG2	177.53	CT	CC	11	9	0	27	21	1	56	18	2	5.1027
A5	CRW1402	LG8	119.64	CT	CT	8	8	5	23	15	1	18	15	7	5.09791
B9	CRW1462	LG7	203.76	#	GT	14	12	0	69	47	1	72	30	4	5.08685
A5	CRW1754	LG8	119.64	GT	GT	9	8	5	21	16	1	19	19	8	5.08581
A5	CRW936	LG3	130.25	CT	CC	15	11	0	40	2	1	40	9	0	5.08487
B9	CRW616	LG9	0	#	CT	15	11	0	55	65	3	61	43	6	5.08233
A1	CRW1391	LG2	96.84	#	GG	0	12	13	0	26	30	10	52	56	5.08018
B6	CRW1800	LG8	52.39	TT	CT	0	12	6	4	10	20	1	21	45	5.07859
A1	CRW916	LG2	53.77	#	TT	0	12	11	1	20	32	12	32	49	5.06619
B9	CRW2199	LG3	61.06	#	GG	0	14	12	2	61	68	8	46	61	5.06342
A1	CRW2382	LG8	185.55	#	CT	0	10	16	0	15	40	0	15	99	5.06255
A1	CRW1950	LG7	149.14	#	GG	0	0	22	0	0	43	2	6	65	5.06139
B6	CRW1172	LG5	71.15	CT	CC	16	10	0	72	16	1	59	25	4	5.0602
A2	CRW2084	LG5	235.75	#	AC	14	12	0	31	18	2	10	12	4	5.03683
A1	CRW1770	LG4	151.47	#	CT	4	10	12	8	20	29	31	26	55	5.02739
B9	CRW817	LG4	103.46	#	AG	7	19	0	68	54	4	48	58	9	5.0226
A5	CRW1737	LG2	52.03	AA	GG	1	12	0	11	21	5	7	10	10	5.01881
B9	CRW370	LG8	141.67	AA	AG	14	12	0	76	45	9	56	57	5	5.01602
A1	CRW231	LG7	18.47	#	CC	0	25	0	17	23	8	25	46	35	5.01053
A1	CRW1559	LG8	122.95	#	CC	0	15	11	1	22	35	1	28	94	5.00778
B6	CRW1412	LG3	49.03	AG	AG	5	11	6	13	43	23	23	47	14	4.99607
A1	CRW881	LG7	90.65	#	TT	0	0	26	0	0	57	2	8	111	4.99115
A1	CRW297	LG1	139.74	#	GG	0	22	0	9	23	16	34	47	20	4.98647
A5	CRW244	LG8	34.78	CT	CT	2	8	4	5	18	9	10	8	7	4.97825
B6	CRW699	LG2	35.67	GG	#	0	0	24	0	0	86	0	5	84	4.97356
B6	CRW1144	LG6	122.58	CG	CC	11	13	0	59	16	3	51	30	5	4.96426
A2	CRW160	LG4	162.01	#	CC	13	0	2	27	4	1	5	4	1	4.96289
A1	CRW1683	LG8	116.55	#	CT	12	14	0	36	19	2	60	48	15	4.9603
A5	CRW2089	LG5	71.15	AG	AA	13	13	0	31	8	4	37	12	0	4.9592
A5	CRW1990	LG4	140.44	AA	AG	15	11	0	25	14	4	33	18	0	4.95851
B9	CRW1126	LG8	130.03	GG	AG	0	12	14	9	46	75	5	57	54	4.95552
A1	CRW1645	LG5	103.45	#	CT	7	10	4	14	24	13	14	58	35	4.95528
A5	CRW1088	LG2	151.39	TT	CT	0	13	13	3	9	31	0	17	34	4.95504
A1	CRW459	LG3	92.48	#	GT	17	9	0	34	20	1	57	48	12	4.94383
A1	CRW331	LG1	139.14	#	AA	7	14	0	26	15	6	30	30	21	4.93607
A5	CRW681	LG1	128.38	CT	CT	8	11	7	21	21	1	15	26	6	4.93531
A1	CRW1148	LG5	75.18	#	CT	16	10	0	31	21	4	45	57	16	4.92807
B9	CRW809	LG5	165.88	#	GG	0	15	11	2	41	70	6	24	63	4.9192
B9	CRW665	LG7	61.71	#	AA	13	13	0	87	28	5	63	39	5	4.91761
B6	CRW1215	LG4	88.31	TT	TT	0	0	26	0	0	85	0	5	84	4.91656
B6	CRW366	LG2	75.81	CC	CC	26	0	0	83	0	0	82	5	0	4.91466
A1	CRW817	LG4	103.46	#	AG	14	12	0	24	28	5	69	39	7	4.91415
A5	CRW1671	LG3	214.63	AG	AA	11	6	1	18	21	1	27	11	1	4.91313
A5	CRW2180	LG8	122.95	AT	AA	16	8	0	35	7	0	29	16	1	4.91257
A2	CRW1412	LG3	49.03	#	AA	0	24	0	12	25	7	2	8	7	4.91194
A1	CRW1338	LG7	47.43	#	AG	6	11	9	17	29	9	23	54	35	4.91076
A1	CRW2407	LG9	99.46	#	TT	0	0	26	0	0	49	0	9	87	4.89775
A1	CRW1718	LG5	260.03	#	CC	10	15	0	27	17	6	34	49	13	4.88961
B6	CRW923	LG5	14.58	CG	CG	8	12	6	21	28	29	20	45	21	4.88467
B6	CRW2445	LG6	44.79	AG	AA	12	10	0	36	26	15	50	28	7	4.87907
B9	CRW1754	LG8	119.64	#	GT	12	14	0	47	62	12	56	44	6	4.8731
A1	CRW1397	LG9	90.34	#	AC	0	11	15	5	25	27	26	48	44	4.87189
B6	CRW2404	LG2	38.49	GG	GG	0	0	25	0	0	83	0	5	83	4.85795
A1	CRW214	LG4	94.45	#	AG	0	11	13	9	25	20	9	40	57	4.8534
B6	CRW754	LGX	25.87	TT	GG	0	13	10	10	30	46	18	19	49	4.84984
B9	CRW2306	LG5	24.58	#	CC	0	26	0	28	73	27	22	53	38	4.84129
A5	CRW2319	LG9	90.58	GG	AG	0	14	12	0	17	26	3	12	36	4.8291
A1	CRW948	LG8	121.29	#	CG	8	8	4	8	25	16	25	27	24	4.82774
A5	CRW412	LG3	130.61	AG	GG	0	10	14	1	2	38	0	8	34	4.81087
A1	CRW2046	LG8	173.65	#	AG	6	15	4	20	24	8	24	53	27	4.8
A1	CRW1371	LG8	50.68	#	CC	26	0	0	57	0	0	104	9	0	4.7936
A2	CRW1569	LG6	91.38	#	CT	3	12	7	9	33	8	9	10	6	4.78654
B9	CRW675	LG7	92.07	AG	GG	0	14	12	13	67	50	4	58	54	4.7853
B6	CRW459	LG3	92.48	GG	GG	26	0	0	88	1	0	81	7	0	4.78444
A5	CRW1384	LG4	164.77	AG	AG	6	15	3	17	21	2	10	24	7	4.78098
A1	CRW2095	LG5	164.18	#	AA	1	18	1	4	19	11	5	30	42	4.77088
B6	CRW614	LG2	55.16	AT	AT	8	7	9	10	37	38	19	40	27	4.76584
A1	CRW1018	LG1	204.94	#	AG	5	8	5	22	14	6	22	25	19	4.76452
A1	CRW1130	LG2	52.88	#	AG	14	12	0	43	13	1	69	36	9	4.76059
A5	CRW117	LG9	123.82	TT	CC	0	26	0	14	18	10	8	31	9	4.75913
B6	CRW245	LG8	134.66	CC	CT	5	11	0	19	10	5	22	28	16	4.7546
B9	CRW2302	LG6	151.03	#	GT	4	15	7	22	63	43	14	72	28	4.75278
B9	CRW1076	LG7	57.02	CC	CT	14	12	0	66	49	6	71	28	5	4.7433
A1	CRW1164	LG9	18.86	#	TT	1	11	6	4	13	27	11	34	31	4.72842
A1	CRW1393	LG1	187.06	#	AG	0	12	14	4	15	35	12	51	56	4.72799
A1	CRW874	LG4	141.63	#	AG	6	10	7	7	19	20	9	63	33	4.71534
A1	CRW1755	LG7	90.65	#	GG	26	0	0	56	0	0	104	6	3	4.71106
A1	CRW714	LG5	86.37	#	GG	26	0	0	57	0	0	106	8	1	4.70718
A1	CRW737	LG8	274.52	#	GG	0	0	26	0	0	57	0	9	106	4.70718
A1	CRW1052	LG7	73.43	#	CC	6	6	2	19	5	3	18	16	7	4.70606
A2	CRW2099	LG5	215.97	#	GG	14	11	0	27	21	2	16	6	4	4.70411
B6	CRW360	LG7	203.76	#	TT	0	23	2	17	37	22	8	48	25	4.70055
B6	CRW2017	LG2	109.4	TT	AT	0	12	14	2	27	50	7	38	43	4.6948
A1	CRW11	LG9	72.72	#	CT	9	12	0	32	16	3	73	15	5	4.69083
B9	CRW457	LG6	17.41	AA	AG	14	12	0	61	53	17	62	50	6	4.69045
A1	CRW1664	LG7	0.86	#	TT	0	12	12	4	24	23	7	30	63	4.68185
B9	CRW1898	LG7	61.71	#	CC	14	12	0	93	28	5	68	38	6	4.68072
B9	CRW480	LG5	71.16	TT	CC	0	26	0	27	72	26	24	54	38	4.66831
B9	CRW1140	LG9	0	#	CT	15	11	0	55	64	3	58	44	7	4.66653
A1	CRW1299	LG5	284.15	#	TT	0	22	1	14	22	4	47	35	4	4.64248
A1	CRW461	LG8	55.81	#	GG	1	5	15	2	11	34	0	17	75	4.62402
B9	CRW1818	LG8	134.13	#	CT	0	12	14	9	44	72	5	57	56	4.61831
B9	CRW1809	LG5	245.81	#	AG	9	10	7	25	69	29	23	48	39	4.61219
A1	CRW1017	LG7	0.28	#	AG	11	14	0	32	23	1	64	40	13	4.60333
A2	CRW2095	LG5	164.18	#	AG	0	9	12	0	14	24	2	7	9	4.59472
A2	CRW1535	LG7	67.03	#	AA	0	24	1	15	25	11	2	17	5	4.58983
A1	CRW1802	LG6	127.73	#	CT	0	10	13	0	14	36	1	14	84	4.58137
B9	CRW1965	LG6	136.38	#	AG	7	15	4	44	65	23	29	74	15	4.5795
B9	CRW2012	LG5	280.84	#	GT	9	10	7	22	66	30	21	47	41	4.57253
A5	CRW1451	LG4	140.44	AG	AG	4	11	3	11	17	7	13	18	1	4.57007
A1	CRW585	LG2	47.7	#	CC	23	0	0	41	0	0	69	8	0	4.56954
A5	CRW2115	LG8	119.64	GT	GT	9	12	5	23	18	1	20	19	7	4.56394
B9	CRW2380	LG1	176.86	AG	AG	6	13	7	41	49	19	40	33	28	4.55956
B6	CRW1572	LG8	70.32	CG	CG	9	8	7	25	26	17	17	38	26	4.558
B6	CRW985	LG5	158.26	AA	CC	0	21	0	16	33	8	32	32	17	4.5525
B9	CRW203	LG6	131.16	CT	CC	10	16	0	64	50	12	52	55	4	4.54833
B6	CRW1645	LG5	103.45	CT	CT	4	12	6	19	34	27	13	50	22	4.53547
B6	CRW838	LG4	192.82	GT	GT	5	10	9	1	42	39	7	39	42	4.51608
B6	CRW281	LG7	196.96	GT	GG	12	10	0	56	13	1	74	7	0	4.51494
B6	CRW145	LG3	125.02	GG	GG	0	0	21	0	0	74	0	5	80	4.49427
B6	CRW1512	LG2	108.32	AA	#	16	0	0	55	0	0	71	5	1	4.4898
A1	CRW1191	LG1	200.31	#	AA	16	0	0	46	0	0	59	4	2	4.48879
A5	CRW1932	LG9	157.92	TT	CT	0	14	12	1	22	19	1	14	31	4.48523
B6	CRW1202	LG2	53.73	AA	AG	11	15	0	40	36	13	28	38	22	4.48048
A1	CRW230	LG3	86.01	#	CC	22	0	0	48	0	0	83	6	2	4.47748
B9	CRW297	LG1	139.74	#	AA	14	12	0	62	52	3	70	34	5	4.47471
B9	CRW2251	LG3	49.03	#	GG	0	26	0	28	74	22	36	53	26	4.47321
A2	CRW1977	LG5	130.56	#	AG	5	14	3	15	22	8	2	15	4	4.46151
B6	CRW1743	LG2	62.71	AA	CC	0	24	0	26	38	25	14	40	32	4.46081
A5	CRW1147	LG6	158.72	GG	GT	16	9	0	40	3	0	38	10	1	4.44813
B6	CRW1609	LG1	183.92	AG	AG	6	12	8	50	25	11	38	38	13	4.43544
A2	CRW1042	LG3	105.58	#	GG	0	11	14	0	16	35	1	13	13	4.42831
B9	CRW2115	LG8	119.64	#	GT	12	14	0	51	67	13	60	49	7	4.42823
A1	CRW1512	LG2	108.32	#	GG	10	9	1	33	7	2	39	20	7	4.42208
B6	CRW932	LG6	96.05	GG	AA	0	26	0	16	53	20	26	51	12	4.41941
B9	CRW331	LG1	139.14	#	GG	0	12	14	2	46	59	5	32	68	4.41786
A1	CRW2419	LG6	67.44	#	AG	0	10	16	1	18	39	0	26	97	4.41692
A2	CRW934	LG4	119.96	#	CT	2	12	6	12	18	15	9	9	2	4.40616
A5	CRW2327	LG9	190.83	AG	AG	2	10	5	1	30	1	5	27	4	4.40451
B6	CRW2250	LG8	173.65	CC	TT	0	25	0	25	38	19	16	40	30	4.40354
A5	CRW1575	LG1	157.42	CT	CT	8	13	4	4	13	24	7	23	17	4.40246
A5	CRW1139	LG1	189.85	AA	AC	16	10	0	18	20	4	30	18	1	4.39279
A1	CRW542	LG5	0	#	CT	9	13	3	17	22	15	22	44	48	4.39166
A1	CRW2435	LG8	125.86	#	TT	0	10	9	1	15	33	1	15	77	4.38745
A5	CRW1949	LG8	122.95	AG	AG	3	4	9	1	13	20	6	15	15	4.375
A1	CRW1433	LG7	78.32	#	AA	14	11	0	34	17	2	61	31	16	4.36668
A1	CRW2141	LG8	274.52	#	CC	25	0	0	49	0	0	76	7	0	4.36395
A2	CRW2098	LG5	259.85	#	CC	8	14	0	21	25	4	16	9	0	4.35572
A2	CRW2123	LG5	256.98	#	AA	1	21	0	10	24	16	9	12	3	4.34912
B6	CRW1783	LG9	77.16	CC	TT	0	26	0	25	38	24	14	47	28	4.34103
A1	CRW1073	LG8	123.31	#	CT	8	13	5	9	30	19	36	49	38	4.31717
A2	CRW930	LG3	121.82	#	AA	14	6	0	31	11	1	8	9	0	4.30601
A5	CRW1963	LG9	101.7	AG	GG	3	8	9	10	7	22	14	12	13	4.29674
A5	CRW2279	LG2	32.41	AG	GG	0	20	5	8	22	12	16	15	16	4.29508
B6	CRW1848	LG4	88.31	AG	GG	1	13	11	1	45	30	3	37	45	4.29079
B6	CRW2014	LG7	91.35	CT	TT	0	9	17	8	31	48	8	44	35	4.28948
A1	CRW1828	LG4	94.45	#	GG	12	10	1	34	17	2	50	42	11	4.28629
B6	CRW1322	LG8	240.37	AT	AA	7	8	0	27	9	3	30	26	5	4.2823
B9	CRW2098	LG5	259.85	#	CT	13	13	0	70	52	4	78	34	2	4.27723
A2	CRW987	LG3	149.51	#	AA	15	10	0	38	13	0	16	12	1	4.27636
B9	CRW775	LG8	104.8	#	GT	0	14	12	13	66	49	7	49	58	4.27444
A1	CRW1983	LG5	158.26	#	TT	1	20	0	16	30	4	23	46	19	4.26723
A2	CRW850	LG3	70.35	#	TT	0	10	13	1	16	30	2	10	8	4.26717
A2	CRW2250	LG8	173.65	#	CC	9	13	0	28	12	6	9	12	3	4.26361
A2	CRW276	LG5	306.29	#	TT	0	8	13	0	20	23	1	14	7	4.25129
B6	CRW1004	LG5	188.75	CC	CT	15	11	0	31	48	6	34	39	14	4.24681
A5	CRW666	LG2	50.59	CC	TT	0	18	0	11	20	4	11	16	12	4.24062
B6	CRW2095	LG5	164.18	AG	GG	0	15	9	1	8	54	4	19	58	4.2406
A5	CRW2251	LG3	49.03	AG	AA	15	10	0	27	15	1	23	20	6	4.23241
A1	CRW1327	LG4	98.15	#	AA	25	0	0	57	0	0	92	6	1	4.21965
A2	CRW1960	LG5	268.51	#	AA	10	15	0	25	22	3	20	8	0	4.21943
A1	CRW806	LG6	24.35	#	CC	10	12	0	30	19	5	32	35	15	4.2194
B9	CRW1295	LG8	119.63	#	AT	0	14	12	12	64	47	7	46	56	4.21818
A5	CRW585	LG2	47.7	CC	CG	10	12	0	26	8	2	21	7	8	4.19858
A1	CRW1774	LG4	178.93	#	CT	0	14	10	11	21	25	32	25	52	4.19351
A5	CRW153	LG1	112.25	CT	TT	0	9	10	4	16	13	6	8	19	4.19167
B9	CRW1048	LG4	75.97	#	AG	0	7	19	1	29	94	6	25	82	4.18437
B9	CRW64	LG5	113.16	#	CT	11	15	0	67	39	1	72	24	0	4.16746
B6	CRW999	LGX	54.15	TT	CC	0	13	5	6	9	28	17	20	31	4.16655
B9	CRW333	LG8	76.39	#	AC	12	14	0	51	67	13	60	48	8	4.16376
A5	CRW20	LG2	179.1	AC	AA	4	19	0	10	23	7	16	16	13	4.16131
A5	CRW2160	LG9	55.57	AA	AG	10	12	0	14	14	5	22	15	1	4.14738
A1	CRW1754	LG8	119.64	#	GT	9	7	5	8	24	19	31	38	31	4.14076
A5	CRW1102	LG1	195.2	GG	AG	0	9	16	4	21	17	1	18	27	4.13021
A1	CRW392	LG6	76.71	#	GG	0	12	14	4	15	36	15	44	57	4.1299
A5	CRW1254	LG3	59.15	CT	TT	0	10	15	1	17	25	7	19	24	4.12802
A5	CRW2242	LG6	158.72	CC	CG	17	9	0	40	3	0	40	10	1	4.11821
B9	CRW1073	LG8	123.31	#	#	10	11	0	51	68	13	60	49	8	4.117
A5	CRW1485	LG5	260.03	CT	CC	13	13	0	16	22	2	12	26	8	4.10614
A1	CRW1373	LG6	91.38	#	CT	13	3	0	23	9	2	47	6	2	4.10189
A1	CRW2138	LG3	159.59	#	CT	8	18	0	10	45	1	33	84	0	4.09326
B6	CRW1556	LG2	8.43	#	#	0	6	12	10	35	41	7	24	53	4.08921
B6	CRW1723	LG9	63.81	AA	AA	22	0	0	40	0	0	66	5	2	4.08891
A1	CRW804	LG5	84.3	#	CT	8	13	5	19	20	13	26	47	42	4.07367
A1	CRW994	LG5	111.49	#	AG	0	13	11	0	16	39	7	25	75	4.07225
A1	CRW1862	LG8	126.67	#	AG	0	13	12	2	16	32	14	32	51	4.07176
B9	CRW1814	LG6	81.33	#	AG	0	14	12	7	30	93	4	39	70	4.0681
A5	CRW1721	LG9	77.38	AA	AA	12	12	0	25	10	4	18	18	7	4.05797
A5	CRW1372	LG1	117.57	AA	AG	14	12	0	22	18	3	24	26	0	4.03749
A5	CRW960	LG6	107.06	AG	AG	6	14	6	7	15	20	13	21	13	4.01663
B9	CRW663	LG8	130.03	#	CT	0	12	14	9	45	72	5	56	56	4.01305
A1	CRW1461	LG1	91.41	#	AA	0	25	0	17	24	14	20	50	40	4.00901
A1	CRW189	LG9	112.48	#	GG	0	7	19	3	11	44	6	40	74	4.00808
A1	CRW2043	LG5	263.8	#	TT	0	5	7	3	6	17	9	16	17	4.00233
B6	CRW1372	LG1	117.57	AG	AG	4	15	6	14	44	25	19	53	15	4.00072
B6	CRW222	LG1	33.28	AG	GG	0	14	12	3	27	58	3	38	43	3.9984
A5	CRW754	LGX	25.87	GT	TT	8	10	7	8	23	10	13	16	17	3.98752
A1	CRW1572	LG8	70.32	#	GG	0	0	23	0	0	54	0	6	79	3.98372
B6	CRW2279	LG2	32.41	AG	AG	4	14	6	38	39	11	28	51	7	3.98158
B6	CRW350	LG6	148.47	#	TT	0	9	9	3	9	27	9	18	26	3.98061
B6	CRW1485	LG5	260.03	CC	CT	14	11	1	39	29	3	44	28	11	3.97927
A1	CRW1443	LG7	201.7	#	CC	9	15	0	32	22	4	54	44	21	3.97019
A5	CRW559	LG6	68.22	CT	TT	0	10	13	0	24	16	1	18	26	3.95767
B6	CRW2402	LG6	96.05	GG	AA	0	26	0	16	53	20	26	50	13	3.95318
A5	CRW1689	LG7	33.73	CC	CT	11	12	1	32	7	2	28	16	1	3.94423
B9	CRW985	LG5	158.26	#	AC	13	13	0	63	48	2	64	28	3	3.94287
A2	CRW1382	LG6	67.44	#	AA	0	25	0	7	31	12	3	11	12	3.93752
A2	CRW4	LG1	170.79	#	CC	7	5	7	16	10	14	6	9	3	3.93741
A1	CRW276	LG5	306.29	#	TT	0	22	3	4	46	3	4	93	17	3.93577
B6	CRW2077	LG6	139.67	CT	CT	6	11	6	15	19	23	23	33	18	3.92316
B9	CRW1622	LG8	130.03	#	AC	13	11	0	75	46	9	56	55	5	3.9165
A1	CRW474	LG5	235.77	#	AG	14	12	0	29	25	3	76	40	2	3.91211
B9	CRW2140	LG8	130.03	#	AG	14	12	0	73	44	9	56	54	5	3.90965
B6	CRW2375	LG6	121.16	AG	GG	0	12	10	9	32	25	5	33	41	3.90288
A1	CRW2390	LG2	78.08	#	CC	13	11	0	31	19	0	73	27	4	3.89692
A2	CRW1378	LG5	235.77	#	CT	14	12	0	31	18	2	12	12	4	3.89605
A2	CRW1094	LG4	151.47	#	CC	16	6	0	45	5	0	15	6	0	3.89578
B9	CRW7	LG9	29.43	#	AT	10	16	0	62	52	12	48	63	7	3.89167
B6	CRW2309	LG5	235.77	AG	AA	15	11	0	22	53	13	34	42	12	3.88511
B9	CRW2476	LG4	118.97	#	AT	0	19	7	6	52	67	8	61	48	3.88144
A5	CRW498	LG8	178.02	AA	CC	1	16	1	4	21	12	10	15	9	3.88017
A1	CRW1454	LG2	95.68	#	AA	22	0	0	48	0	0	72	6	0	3.87692
B6	CRW478	LG9	75.59	AG	GG	0	2	14	0	12	49	0	23	42	3.87252
A1	CRW2231	LG7	52.83	#	AG	9	10	5	7	29	15	26	46	21	3.87213
A2	CRW1672	LG5	186.99	#	AC	2	16	6	8	26	16	6	17	3	3.87128
A1	CRW2445	LG6	44.79	#	#	26	0	0	56	0	0	99	6	1	3.86512
A5	CRW1907	LG7	54.25	AG	GG	0	12	14	2	8	32	0	15	32	3.86172
B6	CRW540	LG5	276.1	CC	CT	13	11	0	30	34	3	45	30	8	3.85998
A5	CRW1983	LG5	158.26	CC	TT	0	19	0	10	17	14	11	22	6	3.84105
B9	CRW1089	LG5	127.53	#	AG	12	14	0	66	51	2	75	40	0	3.83688
A5	CRW2442	LG1	241.86	AA	CC	0	26	0	6	28	9	15	25	8	3.82259
B9	CRW12	LG2	177.53	#	CC	14	10	0	57	39	1	58	21	1	3.81108
A2	CRW222	LG1	33.28	#	GG	0	25	0	10	34	2	6	13	4	3.80585
B9	CRW1107	LG8	119.64	#	AG	12	13	0	40	54	13	50	41	8	3.77555
A5	CRW1573	LG6	0	AC	AA	15	6	0	20	19	0	29	11	0	3.77434
A5	CRW2096	LG2	73.25	CG	CC	4	22	0	13	22	8	17	16	16	3.77211
B6	CRW1204	LG3	24.43	CT	CC	10	13	0	40	32	6	54	30	2	3.76835
A1	CRW128	LG2	227.41	#	AC	6	8	6	15	16	14	46	26	19	3.76447
B6	CRW1401	LG3	84.76	GG	AA	0	24	0	27	41	14	40	32	12	3.76227
B9	CRW1766	LG7	92.78	#	#	0	25	0	4	69	14	10	57	16	3.75558
A1	CRW1467	LG9	98.35	#	CC	0	13	13	3	15	40	16	37	68	3.75345
B6	CRW1454	LG2	95.68	AA	AA	21	0	0	60	0	0	78	4	1	3.74542
A2	CRW42	LG7	29.58	#	TT	0	24	0	6	32	12	7	11	7	3.72959
A5	CRW501	LG9	158.75	GG	AG	0	10	12	0	21	20	1	15	30	3.72495
A2	CRW1998	LG8	174.78	#	GG	0	23	0	12	19	16	6	16	4	3.72425
B9	CRW918	LG8	122.95	TT	CT	0	14	12	13	67	51	8	50	60	3.72172
B6	CRW1888	LG4	126.62	CT	CC	10	15	0	28	37	8	45	33	6	3.72075
B9	CRW996	LG8	129.55	TT	CT	0	12	14	9	47	75	5	56	57	3.71522
A5	CRW1443	LG7	201.7	TT	CT	0	15	9	3	18	21	0	21	28	3.71429
A5	CRW549	LG6	56.63	CT	CC	14	11	0	16	25	0	28	19	0	3.69901
A1	CRW897	LG7	164.33	#	AA	25	0	0	53	0	0	84	3	3	3.68808
B9	CRW1226	LG7	196.96	#	AG	14	12	0	73	54	2	74	35	4	3.68792
B6	CRW1573	LG6	0	CC	AA	0	21	0	21	33	13	37	31	11	3.68153
B6	CRW2405	LG1	0	CT	CC	11	15	0	37	36	2	54	28	2	3.67818
A2	CRW941	LG4	166.41	#	AA	7	11	0	38	7	2	14	7	0	3.67267
B6	CRW1904	LG7	54.25	CT	CT	8	9	6	19	41	12	28	49	6	3.67237
A2	CRW267	LG3	84.76	#	AG	0	8	16	2	25	23	3	8	16	3.67143
A1	CRW1481	LG5	254.18	#	CG	14	12	0	29	24	4	76	41	3	3.66808
A5	CRW852	LG6	62.79	AA	TT	0	25	0	12	25	4	16	21	11	3.65799
A1	CRW365	LG7	28.4	#	CG	0	14	12	1	24	30	11	45	54	3.6545
A5	CRW904	LG9	38	TT	CT	0	13	13	8	18	17	3	19	25	3.653
A1	CRW1463	LG5	121.45	#	AG	0	13	13	6	18	32	13	56	51	3.65205
B9	CRW1768	LG6	20.29	GG	CG	0	12	14	17	50	58	8	43	64	3.65164
B9	CRW1878	LG8	128.58	#	CG	12	14	0	51	67	12	60	49	8	3.64873
B6	CRW1276	LG7	79.75	TT	GG	0	25	0	25	50	11	36	38	10	3.64456
B9	CRW461	LG8	55.81	GG	AG	0	14	12	3	48	66	5	28	62	3.64439
A5	CRW483	LG7	202.48	CC	CT	9	15	0	21	18	3	27	22	0	3.63304
B9	CRW272	LG9	67.02	#	AA	0	26	0	27	43	19	26	23	20	3.63166
B6	CRW665	LG7	61.71	AG	AG	7	11	5	30	28	17	36	35	9	3.62725
A2	CRW950	LG9	52	#	GT	17	8	0	24	20	6	11	13	0	3.62589
A1	CRW442	LG9	102.88	#	TT	0	15	11	2	15	41	6	47	67	3.61894
A1	CRW245	LG8	134.66	#	TT	1	3	6	1	9	15	0	7	28	3.61395
B6	CRW806	LG6	24.35	CC	CT	9	12	0	27	30	12	21	47	13	3.60633
A1	CRW2327	LG9	190.83	#	AG	3	10	2	1	28	3	5	39	12	3.59455
A2	CRW1202	LG2	53.73	#	AG	0	14	12	4	26	21	5	9	15	3.58973
A2	CRW128	LG2	227.41	#	AA	1	9	4	4	11	24	0	7	6	3.58519
B6	CRW1652	LG2	54.82	AA	AG	15	11	0	64	19	3	63	24	0	3.58361
A1	CRW2405	LG1	0	#	TT	0	21	0	9	26	10	35	46	17	3.58281
B6	CRW297	LG1	139.74	AA	AA	26	0	0	81	1	0	80	5	1	3.57967
B6	CRW2084	LG5	235.75	AC	AA	15	11	0	26	50	13	37	38	12	3.57473
A1	CRW1107	LG8	119.64	#	AG	7	5	5	8	20	10	22	26	28	3.57254
A2	CRW432	LG9	132.12	#	CT	6	8	6	12	21	13	3	16	4	3.57043
B9	CRW2452	LG1	148.97	#	AG	9	11	6	52	62	17	51	43	23	3.56885
B9	CRW459	LG3	92.48	#	GG	13	13	0	70	57	3	63	43	8	3.56731
A5	CRW1295	LG8	119.63	AT	AT	3	10	9	1	18	22	5	18	16	3.56626
A1	CRW1535	LG7	67.03	#	AG	9	12	5	5	34	18	22	61	28	3.56219
B6	CRW2141	LG8	274.52	CC	CT	13	9	0	52	15	1	55	28	0	3.5594
A5	CRW1645	LG5	103.45	CT	CT	4	12	7	9	5	25	6	13	29	3.5589
A2	CRW374	LG1	147.53	#	TT	0	22	0	15	23	7	5	7	7	3.55805
B6	CRW1197	LG5	186.99	AT	AA	14	11	0	33	43	12	44	31	13	3.55737
B9	CRW1639	LG6	12.93	CT	CT	14	12	0	52	61	15	58	51	7	3.54764
A2	CRW2347	LG9	104.65	#	TT	0	12	13	1	10	40	0	10	16	3.54223
A2	CRW1197	LG5	186.99	#	AT	6	15	3	15	28	7	3	17	6	3.53987
B9	CRW1496	LG5	89.11	#	CC	0	26	0	29	58	26	22	42	34	3.53899
B6	CRW2476	LG4	118.97	AT	AT	3	19	3	30	47	10	22	45	18	3.53718
A1	CRW665	LG7	61.71	#	AA	26	0	0	51	1	0	97	9	2	3.52968
B9	CRW1081	LG1	195.2	#	CT	15	10	0	58	44	7	42	53	9	3.52963
A2	CRW1823	LG5	201.8	#	CG	1	16	6	8	26	16	5	17	3	3.52961
A1	CRW2105	LG7	92.78	#	AA	0	26	0	7	38	13	27	64	32	3.52665
A1	CRW1661	LG2	52.03	#	AA	10	0	0	33	3	0	54	15	1	3.52608
A1	CRW809	LG5	165.88	#	AA	0	17	0	4	25	14	4	40	42	3.51923
A1	CRW2096	LG2	73.25	#	CG	0	16	10	3	29	26	2	50	69	3.50663
B9	CRW1987	LG5	256.98	#	CT	6	10	9	28	71	17	37	53	17	3.50153
B6	CRW404	LG1	183.92	AG	AG	8	12	6	12	27	50	12	38	38	3.49236
B9	CRW1727	LG3	159.59	#	TT	0	17	9	15	72	34	10	50	40	3.48973
A1	CRW262	LG3	151.4	#	TT	0	25	0	17	26	12	22	57	36	3.47585
B6	CRW1975	LG8	174.78	TT	GG	0	26	0	20	41	25	31	40	18	3.47402
B9	CRW1004	LG5	188.75	#	CT	7	15	4	39	67	22	24	64	27	3.46478
A1	CRW1376	LG3	121.82	#	CG	0	9	16	0	22	35	4	33	79	3.46396
A1	CRW1545	LG9	49.1	#	AA	14	10	0	30	21	2	50	35	13	3.46369
A1	CRW2476	LG4	118.97	#	TT	0	11	15	2	16	37	6	49	60	3.46227
B6	CRW2442	LG1	241.86	CC	AA	0	24	0	16	44	23	17	35	35	3.44617
B9	CRW1402	LG8	119.64	#	CT	12	14	0	50	59	12	57	43	7	3.43685
B9	CRW1315	LG1	182.72	#	CT	3	15	7	18	31	23	7	29	13	3.43672
B6	CRW382	LGX	3.01	CT	CC	16	6	1	38	25	16	48	16	20	3.4327
A5	CRW1944	LG1	98.28	AG	AG	8	8	9	1	18	23	3	27	17	3.42993
A1	CRW918	LG8	122.95	#	CT	5	13	8	19	29	9	38	49	34	3.4284
A1	CRW864	LG1	130.8	#	CT	10	6	0	13	13	7	31	12	11	3.423
A2	CRW1701	LG5	287.7	#	AG	6	7	2	8	22	9	6	7	1	3.41078
A2	CRW960	LG6	107.06	#	GG	0	10	13	5	17	28	5	10	8	3.40549
A5	CRW1299	LG5	284.15	AA	TT	0	20	0	9	13	11	14	20	6	3.40245
A5	CRW392	LG6	76.71	GG	AG	0	15	11	3	23	16	5	17	26	3.39605
B6	CRW314	LG2	0	GT	GT	6	8	7	25	18	11	26	38	13	3.39564
A5	CRW1798	LG2	62.11	CT	CC	22	4	0	40	3	0	47	0	0	3.39214
A5	CRW734	LG6	62.79	TT	CC	0	26	0	4	27	12	10	22	16	3.38857
A1	CRW360	LG7	203.76	#	CC	9	16	0	30	21	4	44	33	17	3.38692
B6	CRW1209	LG1	81.12	AA	GG	0	26	0	26	34	19	20	35	31	3.38623
B9	CRW948	LG8	121.29	#	CG	12	14	0	47	59	13	49	37	8	3.38619
A5	CRW812	LG2	96.26	AA	AC	14	10	1	25	13	4	29	7	8	3.38495
A1	CRW1812	LG8	174.78	#	AA	10	4	0	27	11	2	45	7	2	3.37873
B6	CRW2045	LG2	27	TT	TT	0	0	21	0	0	64	0	4	74	3.37718
A1	CRW178	LG5	147.48	#	AG	9	14	0	39	16	0	92	21	2	3.36057
A2	CRW1408	LG8	95.2	#	TT	0	12	11	5	13	29	3	10	8	3.3603
A5	CRW2262	LG2	101.2	AT	AA	20	4	0	36	7	0	43	2	0	3.35431
A1	CRW176	LG1	158.49	#	TT	4	4	10	8	2	22	17	12	33	3.34956
A5	CRW1701	LG5	287.7	AA	AG	11	6	0	15	14	2	22	12	0	3.34684
A2	CRW798	LG4	130.3	#	GG	0	10	14	0	14	37	0	13	14	3.34131
B9	CRW1529	LG6	104.98	#	AG	0	15	11	6	26	80	3	33	61	3.3314
A1	CRW1508	LG2	76.57	#	AG	0	13	10	3	23	24	10	30	56	3.3313
A1	CRW2115	LG8	119.64	#	GT	8	13	5	9	29	18	33	48	35	3.33047
A1	CRW1715	LG2	53.76	#	GG	0	11	13	2	19	33	6	23	76	3.32818
A5	CRW2104	LG5	82.61	AG	AA	12	14	0	33	5	4	36	10	1	3.3267
A5	CRW15	LG2	53.73	AG	AA	16	5	0	31	6	0	36	2	1	3.3228
A5	CRW1540	LG9	5.11	CT	CT	7	14	5	8	21	14	11	30	8	3.3211
A1	CRW1197	LG5	186.99	#	AT	5	15	5	11	30	15	38	52	25	3.31829
B9	CRW266	LG5	199.96	#	#	6	3	0	57	31	6	59	17	6	3.31505
A5	CRW1922	LG9	104.65	AG	AG	7	11	6	20	13	9	16	22	6	3.31401
B6	CRW1768	LG6	20.29	GG	CG	0	15	11	9	39	40	3	44	41	3.31355
A2	CRW439	LG6	139.19	#	TT	0	23	0	8	28	10	7	8	6	3.31031
A2	CRW1685	LG5	151.15	#	CT	6	18	0	12	25	10	2	12	8	3.30907
A1	CRW614	LG2	55.16	#	AT	7	14	4	19	34	3	35	62	17	3.30373
B6	CRW2019	LG4	108.94	AA	AG	8	12	0	31	13	3	60	17	1	3.2894
B6	CRW925	LG1	98.28	TT	#	1	8	12	6	20	51	2	29	56	3.28918
A1	CRW1416	LG9	61.11	#	AG	0	11	15	5	28	25	3	59	55	3.27703
A1	CRW374	LG1	147.53	#	TT	0	22	0	9	25	20	25	50	24	3.27433
B6	CRW2046	LG8	173.65	AA	AG	11	13	0	39	32	9	30	45	10	3.27284
B6	CRW1096	LG5	24.58	GG	#	0	8	10	5	15	20	3	34	30	3.26196
A5	CRW1956	LG9	110.17	TT	CT	0	15	11	3	26	14	2	22	25	3.25845
A1	CRW1907	LG7	54.25	#	AG	9	11	5	4	32	19	18	56	29	3.25612
B9	CRW2349	LGX	63.33	#	GG	6	8	12	10	25	53	11	21	27	3.25088
B9	CRW1773	LG3	49.03	#	CC	0	26	0	23	67	27	25	46	31	3.2497
B9	CRW1399	LG5	260.9	#	AA	15	11	0	66	46	7	51	44	13	3.24209
B6	CRW764	LG5	276.1	CT	#	0	7	6	13	47	24	13	37	35	3.23552
A5	CRW1504	LG2	89.8	GG	AG	0	13	11	0	13	28	3	11	26	3.22889
A1	CRW1871	LG1	96.75	#	CT	10	16	0	23	28	2	61	41	6	3.22759
B9	CRW954	LG1	77.33	CT	CC	15	11	0	96	29	7	76	37	4	3.22154
B9	CRW80	LG2	134.86	#	GG	0	26	0	25	53	22	29	36	25	3.21757
A2	CRW2375	LG6	121.16	#	AG	10	9	0	29	15	2	18	4	3	3.21267
A2	CRW1995	LG9	132.12	#	CC	13	12	0	28	13	9	14	12	2	3.21157
A5	CRW934	LG4	119.96	CC	CT	13	10	0	11	19	8	19	13	9	3.20786
A5	CRW128	LG2	227.41	AA	AA	8	8	0	27	1	2	27	6	2	3.20578
B6	CRW1251	LG7	227.54	GG	AG	0	12	13	0	28	59	2	21	64	3.20325
A5	CRW1312	LG4	132.81	GT	GG	12	13	0	37	5	0	32	12	0	3.19989
A1	CRW1743	LG2	62.71	#	AA	0	26	0	10	31	15	18	52	48	3.19887
A1	CRW1198	LG3	135.7	#	AC	0	15	9	2	26	28	12	40	50	3.19619
A2	CRW1020	LG9	124.53	#	TT	0	14	12	3	14	34	2	13	13	3.19459
A2	CRW1689	LG7	33.73	#	TT	0	22	0	6	31	10	7	12	4	3.19013
A1	CRW2121	LG6	115.98	#	AG	0	13	13	5	29	23	22	63	38	3.18575
A5	CRW1476	LG7	28.21	CC	CT	4	9	0	24	6	2	21	10	0	3.18493
B6	CRW901	LG1	153.13	TT	CT	0	14	9	4	16	52	2	28	53	3.18431
A1	CRW1226	LG7	196.96	#	AG	6	9	11	19	30	8	54	49	11	3.17714
B6	CRW1850	LG6	74.5	GG	#	0	16	8	8	45	33	7	33	43	3.17636
A1	CRW930	LG3	121.82	#	AG	6	7	5	12	30	8	15	42	24	3.17527
B6	CRW1773	LG3	49.03	TT	CT	0	11	12	5	37	29	13	43	27	3.16111
A5	CRW2419	LG6	67.44	GG	AG	0	15	11	4	24	15	4	19	26	3.15473
A2	CRW215	LG9	77.39	#	AG	15	8	0	21	21	4	8	14	0	3.1493
A5	CRW1289	LG8	184.61	GG	AA	0	25	0	13	21	6	9	22	13	3.14613
A1	CRW222	LG1	33.28	#	AA	0	25	0	19	23	12	25	59	28	3.14151
A1	CRW2065	LG8	66.93	#	CC	13	11	0	32	22	1	71	32	7	3.1337
B6	CRW2105	LG7	92.78	TT	AA	0	26	0	26	51	12	17	53	18	3.11663
A1	CRW1298	LG5	232.62	#	AG	8	9	9	22	20	14	44	53	17	3.11593
A2	CRW235	LG3	159.59	#	CT	11	9	5	19	20	10	5	13	8	3.11318
B6	CRW1003	LG6	41.8	TT	CC	0	19	0	26	17	18	22	29	26	3.10498
A5	CRW2147	LG8	184.03	TT	CC	0	26	0	13	24	6	9	27	13	3.10459
A1	CRW134	LG4	149.33	#	TT	0	8	18	0	8	48	3	26	89	3.10129
A1	CRW865	LG9	127.77	#	GG	0	6	17	5	19	28	9	25	71	3.09928
B6	CRW577	LGX	37.29	AA	TT	11	13	0	43	28	12	48	20	19	3.0963
B9	CRW381	LG5	295.83	#	GG	0	13	13	3	43	85	7	43	66	3.0912
B6	CRW128	LG2	227.41	AC	AA	8	8	6	30	22	17	33	14	24	3.08782
A5	CRW2069	LG4	146.47	CC	CT	14	9	0	24	12	5	28	14	1	3.08233
B9	CRW1904	LG7	54.25	#	CT	14	11	0	67	50	5	71	33	6	3.07632
B9	CRW230	LG3	86.01	#	CC	14	10	0	66	39	6	64	26	10	3.06564
A1	CRW1723	LG9	63.81	#	AA	13	0	0	35	0	0	44	3	1	3.06435
A2	CRW2052	LG8	169.63	#	CC	0	14	11	6	16	28	3	14	10	3.06279
A2	CRW1716	LG6	34.12	#	AC	0	10	10	0	23	25	0	5	15	3.06101
B6	CRW1151	LG5	173.38	CT	CT	3	18	4	13	43	31	16	32	40	3.05891
B9	CRW350	LG6	148.47	#	CT	14	4	2	34	19	22	29	20	10	3.05558
B6	CRW1616	LG2	151.39	GG	AA	0	26	0	22	48	16	33	40	14	3.05493
B9	CRW829	LG5	288.3	#	AG	7	11	8	33	70	25	41	52	24	3.05329
B9	CRW1862	LG8	126.67	#	GG	0	26	0	12	68	39	19	56	30	3.05277
B6	CRW852	LG6	62.79	TT	AT	0	16	10	9	43	35	7	34	47	3.05243
A2	CRW1538	LG5	223.28	#	AG	0	10	15	0	18	33	1	13	14	3.04959
A1	CRW1004	LG5	188.75	#	CT	8	10	8	24	20	14	51	45	15	3.04838
A1	CRW964	LG8	134.66	#	CT	7	2	2	6	8	11	3	10	21	3.0452
B9	CRW140	LG1	44.66	#	TT	0	11	15	7	29	94	3	35	76	3.03224
A1	CRW1290	LG5	254.18	#	CT	0	12	14	4	23	29	3	39	71	3.03194
A5	CRW2274	LG8	240.37	CT	CC	13	12	0	31	11	1	27	21	1	3.02241
B9	CRW1918	LG1	226.77	#	AG	15	11	0	66	54	7	48	60	9	3.0031
A1	CRW1304	LG7	57.02	#	AC	0	11	14	1	25	29	1	37	75	3.00283
A5	CRW438	LG3	71.84	AG	GG	0	13	11	2	19	21	1	13	30	3.00168
A5	CRW1761	LG3	125.02	AC	AC	9	6	8	28	10	4	19	16	4	3.00103
B9	CRW839	LG3	174.91	#	GT	18	8	0	83	44	2	63	45	5	2.9919
A1	CRW1250	LG1	73.53	#	GG	0	11	14	2	13	40	8	40	70	2.99098
A1	CRW996	LG8	129.55	#	CT	9	12	5	9	29	20	18	46	58	2.98839
A5	CRW974	LG9	100.07	AG	AA	15	11	0	35	4	4	36	10	2	2.98647
A1	CRW1823	LG5	201.8	#	GG	0	26	0	17	32	8	49	57	10	2.98572
A1	CRW1476	LG7	28.21	#	CT	2	6	8	8	7	10	8	18	27	2.98406
A1	CRW655	LG9	65.49	#	GG	0	9	15	1	20	34	2	26	82	2.97526
B9	CRW754	LGX	25.87	#	TT	6	8	12	14	40	77	19	26	68	2.97421
A2	CRW2349	LGX	63.33	#	AA	1	6	6	7	5	11	0	1	5	2.97268
B6	CRW1378	LG5	235.77	CT	CC	15	11	0	26	50	13	36	39	13	2.9669
B9	CRW1018	LG1	204.94	AG	AG	6	17	3	35	44	23	24	37	30	2.963
A5	CRW1089	LG5	127.53	AG	GG	1	10	14	0	3	40	2	6	38	2.95351
B6	CRW847	LG6	101.58	CC	AA	0	21	0	17	31	23	24	46	18	2.94299
A5	CRW1845	LG7	92.43	GG	AG	0	13	10	1	6	33	1	13	28	2.94175
A1	CRW1918	LG1	226.77	#	AA	14	12	0	41	14	2	72	36	11	2.939
A2	CRW1004	LG5	188.75	CC	CT	0	10	15	0	18	32	1	12	13	2.93607
B6	CRW429	LG1	168.18	GG	AG	0	13	11	5	8	52	4	19	61	2.9343
A2	CRW1556	LG2	8.43	#	CT	8	9	7	10	31	9	10	12	5	2.92945
B9	CRW699	LG2	35.67	#	GG	0	13	13	1	43	86	1	51	65	2.92527
A1	CRW272	LG9	67.02	#	AG	0	6	5	1	8	22	6	14	25	2.9194
B6	CRW1963	LG9	101.7	AG	AG	6	13	3	15	37	11	20	39	24	2.91038
A1	CRW1117	LG9	67.43	#	CT	4	13	8	29	20	9	42	53	18	2.90897
A2	CRW2121	LG6	115.98	#	AG	7	11	8	14	19	17	12	12	5	2.90278
A5	CRW2322	LG6	86.59	CC	AC	0	11	15	0	5	38	1	11	37	2.8843
A1	CRW1460	LG9	76.29	#	CT	1	19	0	16	27	1	41	49	0	2.8819
B9	CRW934	LG4	119.96	#	CC	14	12	0	46	63	13	47	46	6	2.87859
B9	CRW1370	LG3	130.25	CG	CC	14	12	0	61	62	7	46	60	12	2.87747
A5	CRW925	LG1	98.28	#	CC	13	11	0	35	7	0	36	9	3	2.87687
A1	CRW1552	LG1	44.66	#	CC	1	24	0	11	31	12	19	49	37	2.87582
A5	CRW189	LG9	112.48	AA	AG	11	15	0	14	27	2	24	22	2	2.87574
A2	CRW2354	LG2	69.17	#	TT	0	19	0	14	20	9	7	4	6	2.87278
B9	CRW1552	LG1	44.66	#	TT	0	11	15	4	27	90	2	34	71	2.86333
A5	CRW1660	LG5	276.1	CC	GG	1	18	0	8	15	14	12	19	8	2.8563
A2	CRW1963	LG9	101.7	#	GG	0	10	10	0	15	28	1	6	9	2.8561
B9	CRW1269	LG9	110.17	TT	CC	0	26	0	32	71	26	19	72	27	2.85537
B6	CRW1461	LG1	91.41	GG	AG	0	9	15	6	23	48	5	37	45	2.85521
A1	CRW1081	LG1	195.2	#	CT	5	11	7	9	19	16	32	39	25	2.85406
A5	CRW2354	LG2	69.17	CC	CT	9	13	0	28	10	0	22	12	2	2.84985
A2	CRW585	LG2	47.7	#	CG	9	8	0	15	16	4	8	5	5	2.84313
B6	CRW394	LG8	116.56	GG	AG	0	16	10	9	43	34	9	33	45	2.84175
A5	CRW2017	LG2	109.4	TT	AT	0	11	14	2	10	30	0	15	31	2.84044
B9	CRW1557	LG4	114	#	TT	0	11	15	10	71	46	6	52	51	2.83631
B9	CRW1202	LG2	53.73	#	GG	0	15	11	4	42	85	3	50	65	2.83419
A5	CRW659	LG6	78.18	CC	TT	0	23	0	11	24	4	15	21	10	2.82953
A5	CRW1164	LG9	18.86	TT	CT	0	10	10	3	19	16	2	14	25	2.82333
A1	CRW822	LG7	101.13	#	AA	14	12	0	38	17	2	71	37	13	2.81796
B9	CRW2434	LG9	17.63	#	AA	1	24	0	31	61	25	19	66	24	2.8176
B6	CRW2343	LG5	260.9	AT	AA	9	17	0	66	20	1	73	13	3	2.815
A1	CRW2232	LG1	138.11	#	GT	0	15	11	7	26	22	8	48	60	2.81494
B9	CRW965	LG5	220.23	#	CC	15	11	0	84	25	5	69	26	10	2.79171
B6	CRW542	LG5	0	#	CT	7	9	6	13	49	21	11	43	32	2.78861
B9	CRW2405	LG1	0	#	CC	15	11	0	87	24	7	70	32	5	2.78584
A5	CRW1785	LG7	92.78	CC	CT	12	14	0	32	8	1	27	15	2	2.78508
A2	CRW1864	LG5	260.03	#	GG	0	25	0	13	26	12	11	13	3	2.77843
A2	CRW2239	LG5	121.82	#	TT	2	17	0	14	23	8	3	7	6	2.77758
A1	CRW2209	LG9	76.29	#	AG	3	16	7	30	21	7	43	52	17	2.77297
B9	CRW2138	LG3	159.59	CT	CC	9	17	0	34	95	0	42	74	0	2.76957
B6	CRW655	LG9	65.49	GG	AG	0	10	16	2	39	40	4	31	51	2.7634
A5	CRW1757	LG4	110.39	AC	CC	0	11	10	4	20	16	10	18	14	2.76289
B6	CRW140	LG1	44.66	TT	AT	0	11	14	2	28	55	3	39	46	2.75676
A2	CRW847	LG6	101.58	#	CC	0	7	12	6	16	25	4	11	7	2.75456
A2	CRW358	LG2	68.68	#	CC	7	16	0	26	21	3	11	7	4	2.75111
B6	CRW737	LG8	274.52	GG	AG	0	12	14	1	21	62	0	30	57	2.74653
A1	CRW1269	LG9	110.17	#	TT	0	26	0	14	25	18	24	69	28	2.74484
B6	CRW2073	LG7	70.05	CT	CT	9	12	5	37	46	4	30	49	9	2.74353
A2	CRW392	LG6	76.71	#	AA	0	21	0	6	32	11	4	12	10	2.74318
B9	CRW1959	LG9	157.51	#	AG	0	14	12	13	42	75	5	39	69	2.74078
A1	CRW926	LG6	110.82	#	GG	0	10	14	4	15	33	14	39	53	2.73744
A2	CRW1809	LG5	245.81	#	AA	0	20	0	12	24	13	10	9	4	2.73208
A5	CRW230	LG3	86.01	CT	CC	9	13	0	17	21	1	23	13	1	2.73161
A2	CRW1221	LG9	131.21	#	CC	0	25	0	15	23	9	6	12	10	2.72871
A1	CRW1841	LG6	65.83	#	AA	14	10	0	33	17	4	70	19	6	2.72697
B6	CRW1370	LG3	130.25	CG	CG	6	12	7	12	51	25	19	52	18	2.72433
A5	CRW12	LG2	177.53	CC	CT	13	6	1	24	9	4	17	12	1	2.72206
A5	CRW404	LG1	183.92	AA	AG	15	11	0	17	22	4	28	21	2	2.71764
A5	CRW802	LG5	84.3	AC	AA	14	12	0	20	14	9	19	25	7	2.71703
B9	CRW382	LGX	3.01	#	CC	10	8	7	85	28	10	74	17	14	2.71241
A2	CRW1299	LG5	284.15	#	AT	12	6	0	25	13	0	12	4	1	2.70903
B6	CRW214	LG4	94.45	AG	GG	0	10	15	0	30	55	1	37	45	2.70792
A1	CRW350	LG6	148.47	#	CT	9	5	3	16	10	2	32	8	3	2.70738
A1	CRW1140	LG9	0	#	CT	8	15	0	29	21	1	49	52	7	2.70645
A1	CRW2027	LG3	59.15	#	CG	0	7	16	2	16	36	11	24	62	2.70288
A2	CRW1286	LG6	185.89	#	CT	10	7	1	25	12	6	11	6	0	2.68126
A1	CRW1183	LG5	62.47	#	TT	0	26	0	17	26	13	47	51	17	2.67436
B6	CRW2072	LG7	39.09	TT	CC	0	22	0	22	41	10	37	39	12	2.67105
A1	CRW1585	LG8	292.79	#	GT	7	13	4	18	29	9	52	48	15	2.66287
B6	CRW1490	LG8	114.01	AA	AG	15	7	0	60	23	2	68	20	0	2.65808
A2	CRW1481	LG5	254.18	#	CG	12	13	0	28	20	1	11	14	2	2.6566
B9	CRW1828	LG4	94.45	#	GT	10	13	3	29	61	31	36	46	25	2.64985
B9	CRW994	LG5	111.49	#	AG	2	16	8	19	65	34	21	65	21	2.64126
A5	CRW2046	LG8	173.65	AA	GG	0	25	0	6	22	13	12	25	9	2.64013
A5	CRW2013	LG4	151.5	GG	AG	0	9	16	2	14	23	0	14	30	2.63288
B9	CRW748	LG8	130.03	GG	AG	0	12	14	10	47	72	5	52	58	2.63227
A1	CRW1229	LGX	41.98	#	TT	0	2	19	0	0	43	0	5	80	2.63223
B9	CRW2094	LG5	56.17	CC	GG	0	26	0	27	63	28	34	55	19	2.63173
B6	CRW1476	LG7	28.21	TT	TT	0	0	20	0	0	47	0	4	70	2.6274
B6	CRW1286	LG6	185.89	CT	CC	13	10	0	40	30	0	49	33	3	2.62595
A2	CRW2322	LG6	86.59	#	AC	0	12	14	1	22	28	1	7	20	2.61763
B9	CRW128	LG2	227.41	#	AA	26	0	0	94	5	4	89	2	1	2.61012
B6	CRW178	LG5	147.48	AG	AA	11	14	0	60	19	2	57	25	6	2.60964
B9	CRW962	LG7	66.04	CT	TT	0	13	13	10	34	70	6	43	61	2.59967
A5	CRW748	LG8	130.03	AG	AG	6	14	6	9	23	10	17	21	8	2.59822
A5	CRW1191	LG1	200.31	AA	GG	0	13	0	6	19	11	9	15	5	2.59686
B9	CRW276	LG5	306.29	#	CT	0	10	16	8	76	26	5	61	33	2.59339
A2	CRW920	LG5	130.56	#	CT	3	13	6	8	26	15	5	15	3	2.59273
A2	CRW676	LG6	65.83	#	CT	10	12	1	27	19	0	15	7	1	2.58791
B9	CRW1372	LG1	117.57	#	AG	7	13	6	20	80	26	27	63	25	2.58645
A1	CRW193	LG6	62.79	#	GT	0	9	15	1	21	31	9	38	62	2.58217
A5	CRW381	LG5	295.83	AG	AG	6	15	5	18	18	5	14	27	9	2.57796
A5	CRW714	LG5	86.37	GG	TT	0	26	0	14	17	11	11	28	10	2.57327
B9	CRW95	LG6	22.83	#	CC	22	2	0	106	1	0	83	4	0	2.56434
A1	CRW2309	LG5	235.77	#	AG	9	11	5	13	24	18	17	63	37	2.56405
A1	CRW1660	LG5	276.1	#	GG	0	7	14	5	16	25	4	23	54	2.56201
A1	CRW2227	LG8	149.3	#	AG	6	1	0	27	7	0	54	7	2	2.55859
B6	CRW1494	LG7	337.77	CT	TT	0	17	9	2	20	66	3	12	73	2.55252
A5	CRW2209	LG9	76.29	AG	AA	13	13	0	16	21	6	23	16	10	2.55163
B6	CRW1342	LG8	106.74	GG	AG	0	9	9	1	4	14	7	15	25	2.5514
B9	CRW259	LG7	148.33	TT	TT	0	0	26	0	0	120	0	2	93	2.55004
B9	CRW847	LG6	101.58	#	AC	5	18	3	26	60	28	25	64	17	2.54999
A2	CRW2056	LG6	76.71	#	AA	1	25	0	8	28	11	3	11	10	2.5472
A2	CRW1810	LG5	234.84	#	AG	12	12	0	25	21	0	14	8	1	2.54642
A1	CRW7	LG9	29.43	#	AT	0	11	15	6	32	18	22	54	41	2.54455
B9	CRW1977	LG5	130.56	#	AG	7	15	4	35	61	23	23	55	28	2.54067
B6	CRW1147	LG6	158.72	GT	GG	15	10	0	40	35	13	48	25	15	2.5368
A2	CRW14	LG2	53.73	#	AT	0	12	13	0	12	38	1	4	20	2.53448
A1	CRW1427	LG9	115.1	#	GT	4	14	8	29	20	9	45	54	20	2.53158
A2	CRW922	LG6	139.19	#	GG	0	24	0	8	30	11	7	11	8	2.52981
A5	CRW2388	LG6	87.27	GG	AG	0	9	7	4	21	14	4	10	15	2.52165
A2	CRW1572	LG8	70.32	#	CG	8	5	5	11	22	11	7	5	3	2.51817
A1	CRW1798	LG2	62.11	#	CT	10	10	6	20	32	4	41	54	17	2.51816
A2	CRW1088	LG2	151.39	#	TT	0	24	0	11	29	10	9	11	8	2.51736
A5	CRW1998	LG8	174.78	AA	GG	0	25	0	7	22	13	13	27	9	2.51389
A5	CRW1975	LG8	174.78	TT	GG	0	25	0	13	23	7	9	28	13	2.50478
A2	CRW1327	LG4	98.15	#	AG	0	13	10	4	15	27	2	3	16	2.50039
A5	CRW920	LG5	130.56	CT	TT	0	11	15	1	2	38	1	7	38	2.49867
A5	CRW140	LG1	44.66	AT	AT	5	18	3	16	22	3	17	22	9	2.49518
B6	CRW1619	LG9	62.74	CC	TT	0	26	0	20	42	26	23	48	17	2.49302
B6	CRW876	LG4	104.51	CC	CT	11	15	0	52	26	3	65	22	1	2.49211
A2	CRW2249	LG8	55.81	CC	CC	0	23	0	18	21	9	5	15	5	2.49143
B9	CRW1560	LG6	182.82	#	CC	4	6	9	5	2	46	5	6	39	2.49121
B9	CRW512	LG6	94.35	#	AG	10	15	0	90	34	6	69	40	4	2.48292
A5	CRW806	LG6	24.35	TT	CT	0	14	9	2	21	16	0	25	14	2.48116
A1	CRW381	LG5	295.83	#	GG	0	13	13	4	25	26	3	48	63	2.47554
B6	CRW775	LG8	104.8	GG	TT	0	25	0	18	45	21	14	42	31	2.47466
A5	CRW474	LG5	235.77	AA	AG	13	13	0	20	21	2	26	24	0	2.46972
A2	CRW863	LG2	2.95	#	CC	12	13	0	24	19	8	18	6	4	2.46305
B6	CRW785	LG7	105.38	TT	CT	0	12	13	3	48	30	8	44	32	2.45742
B6	CRW1447	LG4	135.26	TT	GT	0	12	14	0	17	72	1	11	77	2.4535
A5	CRW1609	LG1	183.92	GG	AG	0	11	15	4	22	17	2	21	27	2.44965
B6	CRW913	LG8	140.67	AA	AG	12	14	0	41	40	8	50	32	5	2.4489
B6	CRW391	LGX	41.29	TT	TT	0	0	24	0	2	66	0	0	82	2.44436
B6	CRW595	LG9	8.3	GG	#	0	10	9	27	21	34	32	13	37	2.43284
B6	CRW839	LG3	174.91	GG	GT	7	17	0	29	44	12	31	50	6	2.42672
B6	CRW1987	LG5	256.98	TT	CT	0	11	14	6	31	44	12	26	45	2.4258
A2	CRW1585	LG8	292.79	#	TT	1	22	0	9	23	17	3	14	4	2.42477
A5	CRW2043	LG5	263.8	GT	TT	1	2	7	0	11	22	0	3	18	2.42449
B6	CRW2195	LG9	133.77	CT	TT	0	17	9	4	25	56	3	35	48	2.41914
A5	CRW976	LG1	204.23	CT	TT	0	9	15	4	21	17	7	16	24	2.4157
A2	CRW1858	LG6	121.16	#	CT	7	9	7	17	15	17	5	9	13	2.41252
B6	CRW897	LG7	164.33	AG	AA	8	15	0	52	11	2	57	22	4	2.40914
A1	CRW2013	LG4	151.5	#	AG	4	13	9	4	22	27	9	31	66	2.40699
A1	CRW404	LG1	183.92	#	GG	0	26	0	10	29	19	34	56	33	2.40411
B6	CRW457	LG6	17.41	GG	AA	0	25	0	30	39	19	40	33	15	2.39916
A2	CRW1144	LG6	122.58	#	CG	9	14	0	27	15	4	15	4	4	2.39662
A2	CRW501	LG9	158.75	#	GG	0	11	10	5	12	26	1	10	11	2.39493
B6	CRW1219	LG5	123.87	AG	AA	10	15	0	56	26	3	48	35	5	2.39195
A2	CRW143	LG3	159.59	#	CT	9	7	5	19	18	9	5	8	7	2.39153
A2	CRW2423	LG4	135.26	#	CC	15	9	0	34	16	0	16	11	1	2.39101
A2	CRW2059	LG7	54.25	#	TT	0	11	12	0	12	35	1	5	14	2.38986
B6	CRW388	LG2	165.37	AG	GG	0	12	12	4	29	46	5	22	59	2.38875
A2	CRW698	LG3	57.01	#	CT	7	7	3	17	21	10	3	8	6	2.38559
B9	CRW2242	LG6	158.72	CG	CC	0	26	0	28	63	41	18	67	33	2.38534
A1	CRW281	LG7	196.96	#	GT	6	12	1	23	13	12	52	19	14	2.3834
A1	CRW1495	LG9	104.83	#	AA	15	7	0	33	21	1	76	28	2	2.38019
A5	CRW1773	LG3	49.03	CT	TT	0	10	14	1	11	26	4	16	24	2.37964
A1	CRW1080	LG6	148.47	#	CC	15	11	0	31	19	4	72	46	3	2.37538
A1	CRW681	LG1	128.38	#	CT	0	14	11	2	28	24	11	48	51	2.36809
B6	CRW1545	LG9	49.1	AA	GG	0	25	0	23	31	20	19	46	22	2.36399
A2	CRW1496	LG5	89.11	#	CT	10	11	0	30	10	2	10	7	0	2.3599
A5	CRW1427	LG9	115.1	GG	GT	13	13	0	28	14	1	34	11	4	2.35938
B6	CRW2435	LG8	125.86	TT	GT	0	7	14	2	16	55	0	19	66	2.35936
A5	CRW360	LG7	203.76	TT	CT	0	14	9	2	16	21	0	18	26	2.35691
A5	CRW1812	LG8	174.78	CC	AA	0	12	1	12	12	7	7	16	10	2.35643
A5	CRW1322	LG8	240.37	AA	AT	4	7	1	7	13	4	14	11	3	2.34906
B9	CRW1616	LG2	151.39	#	AA	16	10	0	94	34	0	74	41	0	2.34553
A1	CRW1519	LG8	116.55	#	GG	1	9	10	2	16	32	2	19	67	2.34491
A5	CRW994	LG5	111.49	AG	AG	4	13	8	13	25	3	11	25	8	2.33642
B9	CRW824	LG8	203.59	#	TT	0	26	0	14	71	35	20	56	31	2.33607
A2	CRW1965	LG6	136.38	#	AA	13	12	0	26	18	7	12	15	2	2.33498
B6	CRW1715	LG2	53.76	GG	AG	0	10	15	2	17	62	0	21	66	2.33474
B9	CRW1743	LG2	62.71	#	CC	0	13	13	5	64	63	4	45	66	2.33382
A2	CRW1507	LG4	135.26	#	GG	15	9	0	34	16	0	14	8	1	2.33283
A5	CRW1535	LG7	67.03	AG	AG	5	14	6	7	14	22	4	22	22	2.32826
B6	CRW1469	LG2	59.07	CG	CC	9	14	0	46	28	1	61	22	1	2.32081
B9	CRW2000	LG9	77.16	#	AG	0	10	15	2	34	60	0	33	45	2.32055
B6	CRW7	LG9	29.43	AT	AA	12	14	0	48	38	2	43	40	6	2.32043
A5	CRW2256	LG6	105.5	CT	CC	9	12	0	22	18	1	15	20	3	2.31901
B6	CRW1688	LG5	82.61	AG	AA	14	9	0	57	10	0	63	21	0	2.31871
A1	CRW1583	LG9	67.43	#	AG	8	14	4	9	20	29	18	52	44	2.31752
A2	CRW916	LG2	53.77	#	AT	12	12	0	37	11	0	18	4	1	2.31444
B9	CRW1463	LG5	121.45	#	AG	10	10	6	46	68	12	46	53	17	2.3123
A5	CRW1987	LG5	256.98	CC	CT	13	12	0	20	19	2	23	23	0	2.31053
B6	CRW2227	LG8	149.3	#	AG	5	0	10	10	5	4	17	9	18	2.30986
A5	CRW357	LG8	175.63	AA	CC	0	13	1	6	14	12	11	13	8	2.30763
B9	CRW912	LG5	222.93	#	CT	4	15	7	25	63	37	28	60	24	2.30734
B6	CRW974	LG9	100.07	AA	AG	14	12	0	49	35	3	39	44	4	2.30454
B6	CRW1585	LG8	292.79	GT	GG	12	11	0	52	28	4	60	27	1	2.29783
A2	CRW207	LG6	158.72	#	CT	5	2	2	12	6	11	1	3	3	2.28983
B6	CRW1295	LG8	119.63	AT	TT	0	17	8	8	29	36	4	34	47	2.28981
A5	CRW2410	LG1	119.25	GG	AG	0	13	12	2	9	30	1	15	25	2.28788
B9	CRW1336	LG1	158.49	#	TT	0	9	17	1	39	89	4	32	81	2.28669
B6	CRW1705	LG5	121.45	CG	CC	11	14	0	59	27	3	48	35	4	2.28352
A2	CRW197	LG5	225.82	#	CT	8	10	0	33	13	0	7	7	0	2.28261
B6	CRW2407	LG9	99.46	AA	TT	1	19	0	20	27	18	16	37	27	2.27962
B6	CRW1559	LG8	122.95	CC	AC	0	9	17	2	21	65	0	19	70	2.27961
A5	CRW1614	LG7	203.76	AG	AG	6	15	5	9	17	17	5	23	23	2.27851
A5	CRW432	LG9	132.12	TT	CT	0	12	12	7	18	17	3	23	20	2.27588
A5	CRW2037	LG8	105.47	GG	AA	0	22	0	14	18	8	9	23	5	2.27559
A2	CRW575	LG9	40.86	#	CT	9	9	1	14	14	5	9	3	3	2.27445
B6	CRW396	LG6	59.29	TT	CT	0	15	11	6	45	36	7	36	46	2.274
B6	CRW2059	LG7	54.25	CT	CT	5	12	7	12	47	21	7	51	28	2.26515
A2	CRW1142	LG6	128.33	#	TT	0	9	15	3	19	28	4	10	11	2.26449
A1	CRW1336	LG1	158.49	#	CT	4	15	7	9	33	15	18	57	45	2.26296
B6	CRW289	LG8	119.64	GG	AG	0	15	10	8	41	38	10	32	47	2.26232
A5	CRW1059	LG8	126.67	CC	GG	0	26	0	9	20	13	10	30	9	2.25478
B9	CRW2249	LG8	55.81	#	CT	0	14	12	4	55	71	7	39	64	2.25353
A2	CRW1764	LG8	278.09	#	TT	0	25	0	9	24	16	6	18	5	2.23798
B6	CRW585	LG2	47.7	CG	CC	14	9	0	41	11	2	49	24	4	2.23714
A5	CRW1898	LG7	61.71	CT	CC	15	11	0	34	7	1	33	12	0	2.22992
B9	CRW585	LG2	47.7	#	CG	13	12	0	52	38	13	52	32	6	2.22769
A5	CRW675	LG7	92.07	AG	AG	8	11	7	6	14	23	11	19	19	2.22729
B9	CRW14	LG2	53.73	AT	TT	0	13	13	3	40	86	2	45	65	2.22656
A1	CRW1295	LG8	119.63	#	AT	5	12	6	17	27	9	35	43	28	2.22525
A5	CRW1250	LG1	73.53	AG	AG	3	15	6	3	27	13	8	25	15	2.2245
A5	CRW2476	LG4	118.97	AT	TT	0	15	10	3	22	17	8	20	20	2.22108
A1	CRW2195	LG9	133.77	#	TT	0	17	7	5	24	27	9	35	66	2.21687
B9	CRW1221	LG9	131.21	#	CC	13	13	0	63	58	8	65	41	9	2.21327
A2	CRW2287	LG1	233.04	#	CT	5	16	3	9	25	16	6	15	4	2.2125
A5	CRW2423	LG4	135.26	CT	CC	12	14	0	37	6	0	36	13	0	2.21074
B9	CRW1117	LG9	67.43	CT	CT	9	10	7	30	71	21	32	69	12	2.20619
A2	CRW1907	LG7	54.25	#	AG	0	11	11	3	22	21	0	10	14	2.20335
B9	CRW2096	LG2	73.25	#	GG	0	12	14	2	39	91	1	45	72	2.19953
B9	CRW1433	LG7	78.32	#	GG	0	26	0	18	67	39	20	67	26	2.19945
A5	CRW496	LG7	195.38	AA	AC	10	15	0	21	19	2	24	21	0	2.19917
A5	CRW822	LG7	101.13	GG	AA	0	26	0	10	24	8	13	21	15	2.19627
B6	CRW1495	LG9	104.83	AA	AG	15	11	0	35	38	4	49	33	4	2.19521
A2	CRW1922	LG9	104.65	#	AG	8	10	5	20	14	16	6	10	6	2.19341
A5	CRW926	LG6	110.82	AA	GG	0	24	0	11	25	5	14	21	10	2.19319
A5	CRW2296	LG6	72.56	CG	CC	16	9	0	17	22	0	23	18	1	2.1919
A5	CRW2205	LG5	260.9	CT	CT	4	14	7	4	30	9	2	28	15	2.19131
A2	CRW2438	LG2	80.39	#	GG	0	5	15	4	13	21	1	4	15	2.18937
B9	CRW1717	LG4	88.31	#	CC	0	26	0	18	60	42	23	53	30	2.18451
A5	CRW616	LG9	0	CT	CC	10	15	0	21	18	4	22	22	1	2.17893
A5	CRW795	LG8	85.89	GG	AA	0	26	0	13	22	6	8	22	10	2.17846
B6	CRW1764	LG8	278.09	TT	CC	0	24	0	24	38	26	30	40	18	2.17249
B6	CRW1717	LG4	88.31	TT	CT	0	12	12	8	29	39	10	40	33	2.17188
A2	CRW483	LG7	202.48	#	CT	12	12	0	28	21	2	11	14	0	2.16942
A2	CRW1759	LG5	114.55	#	TT	0	23	0	12	26	9	4	11	8	2.16594
A5	CRW186	LG8	106.74	CC	CT	12	11	0	18	23	1	28	19	1	2.16449
B6	CRW2115	LG8	119.64	TT	GG	0	26	0	22	47	19	30	43	14	2.16048
B6	CRW1950	LG7	149.14	#	AA	2	18	1	18	15	10	21	33	19	2.1597
A1	CRW333	LG8	76.39	#	AC	8	13	5	9	26	18	31	48	34	2.15892
A2	CRW2195	LG9	133.77	#	CT	0	14	9	0	10	41	1	4	20	2.15886
A5	CRW656	LG8	105.47	AA	AG	12	13	0	18	24	1	28	20	1	2.15541
A2	CRW1320	LG7	101.09	#	TT	0	14	8	0	18	31	1	10	14	2.15034
A2	CRW2255	LG8	70.32	#	CT	8	10	7	12	27	11	10	10	5	2.14796
B9	CRW1033	LG3	111.05	#	TT	0	16	10	14	76	37	12	60	44	2.1476
A5	CRW1482	LG2	54.82	CC	CT	12	14	0	29	13	0	29	17	2	2.14286
A1	CRW1616	LG2	151.39	#	AG	14	12	0	29	25	2	69	47	1	2.1394
B9	CRW1519	LG8	116.55	#	AG	0	12	14	8	39	68	4	42	53	2.11954
B9	CRW909	LG7	88.36	CC	TT	9	9	0	39	23	15	30	28	10	2.11363
A1	CRW2394	LG9	75.38	#	GT	0	11	15	6	25	27	22	53	47	2.11084
A2	CRW365	LG7	28.4	#	GG	0	24	0	7	27	14	7	11	9	2.10916
B9	CRW2018	LG5	62.47	#	AG	0	12	14	8	50	65	10	52	48	2.10018
B6	CRW684	LG7	107.16	AG	#	3	9	5	5	7	5	6	24	13	2.09595
A1	CRW25	LG3	159.59	#	CC	25	0	0	56	0	0	106	4	0	2.08664
B6	CRW528	LG7	73.31	AG	AA	15	11	0	56	29	4	61	27	1	2.0851
A5	CRW2304	LG7	104.67	AC	CC	0	14	12	0	14	29	2	13	35	2.08446
B9	CRW1825	LG3	55.39	#	TT	0	26	0	35	45	17	32	28	18	2.08351
A2	CRW2434	LG9	17.63	#	AG	16	7	0	16	22	1	8	8	2	2.07863
A5	CRW2039	LG6	128.33	TT	GT	0	15	8	6	19	15	7	12	19	2.07824
B6	CRW1898	LG7	61.71	CT	CT	7	12	6	30	36	17	33	39	10	2.07169
A2	CRW1462	LG7	203.76	#	GT	6	10	6	3	22	22	3	6	8	2.06811
A2	CRW1798	LG2	62.11	#	CC	17	7	0	24	22	2	15	7	2	2.06499
A5	CRW228	LG4	135.26	GT	GG	12	13	0	37	6	0	37	13	0	2.06376
A1	CRW295	LG9	100.07	#	TT	0	11	15	1	27	30	4	43	73	2.06344
A5	CRW2012	LG5	280.84	GT	GG	14	9	0	29	13	0	37	8	0	2.05917
A2	CRW2205	LG5	260.9	#	TT	0	24	0	12	22	12	3	12	9	2.05882
B9	CRW1864	LG5	260.03	#	GG	15	11	0	69	52	8	54	51	12	2.05851
A5	CRW1653	LG3	70.35	CC	GG	0	20	0	10	23	8	11	16	12	2.05531
B6	CRW1053	LG5	96.05	CC	#	11	11	0	52	33	3	57	26	6	2.05428
A5	CRW572	LG1	72.59	AG	AA	15	11	0	32	10	0	34	14	2	2.0471
B9	CRW490	LG4	141.63	#	GG	0	11	15	15	64	48	11	49	53	2.04435
A2	CRW1046	LG2	114.46	#	TT	0	20	0	10	24	9	8	8	5	2.04412
A2	CRW822	LG7	101.13	#	AA	0	25	0	13	29	7	8	12	7	2.04194
B9	CRW1843	LG9	79.54	#	GG	0	24	0	36	67	24	31	55	31	2.03796
B6	CRW1246	LG8	131.67	GG	AG	0	15	10	8	40	41	10	30	47	2.03742
A5	CRW2067	LG4	140.44	CC	CT	11	14	0	12	24	7	21	23	6	2.03741
B9	CRW1840	LG6	94.35	#	AG	0	16	10	5	35	90	5	41	71	2.03735
B9	CRW2045	LG2	27	#	TT	0	13	12	6	30	68	10	23	54	2.03411
A2	CRW2160	LG9	55.57	#	GG	0	17	0	8	12	14	7	10	5	2.03359
A2	CRW2057	LG1	204.94	#	CT	4	9	11	13	25	13	5	19	5	2.03304
A1	CRW1020	LG9	124.53	#	AA	16	10	0	29	26	3	51	59	13	2.03117
A1	CRW1104	LG1	134.32	#	CC	0	25	0	20	25	10	30	63	23	2.02816
A5	CRW1469	LG2	59.07	CC	CG	11	12	1	26	13	0	26	12	2	2.02767
B9	CRW1661	LG2	52.03	#	AC	10	13	0	34	43	11	35	41	5	2.02565
B9	CRW1653	LG3	70.35	CG	CC	0	26	0	26	58	31	18	52	37	2.02557
B9	CRW1671	LG3	214.63	AA	AG	16	10	0	56	41	6	57	27	6	2.02474
A2	CRW2377	LG6	77.68	#	TT	0	21	0	11	27	7	8	9	2	2.0228
A5	CRW1718	LG5	260.03	CG	CC	13	11	0	26	10	1	35	6	1	2.0195
B9	CRW1147	LG6	158.72	TT	GG	0	26	0	27	62	40	18	66	33	2.01566
B6	CRW2249	LG8	55.81	CC	CT	12	14	0	39	33	10	32	42	13	2.01528
A5	CRW64	LG5	113.16	TT	CT	0	11	8	3	15	17	8	16	16	2.01089
B9	CRW1148	LG5	75.18	#	CC	0	26	0	28	68	30	22	57	37	2.00955
A1	CRW701	LG7	31.64	#	AG	0	13	12	1	20	34	7	38	57	2.00941
A2	CRW228	LG4	135.26	#	GG	15	10	0	34	16	0	17	10	1	2.00571
A5	CRW1497	LG8	126.67	TT	CC	0	22	0	13	19	9	8	25	9	1.9969
A1	CRW1864	LG5	260.03	#	GG	11	15	0	30	22	6	49	58	13	1.99512
A2	CRW244	LG8	34.78	#	CT	5	7	1	7	17	3	5	4	1	1.9903
A1	CRW2084	LG5	235.75	#	AC	9	9	8	12	23	22	20	62	38	1.98904
A5	CRW1871	LG1	96.75	TT	CT	0	11	14	4	18	20	1	20	22	1.98901
A2	CRW1904	LG7	54.25	#	CC	10	11	0	31	13	0	15	7	1	1.97739
B6	CRW1871	LG1	96.75	CT	CC	15	9	0	37	42	1	40	39	4	1.97345
A2	CRW559	LG6	68.22	#	CT	15	6	1	24	18	4	13	4	2	1.97067
A2	CRW1403	LG6	33.73	#	CT	6	12	7	6	33	10	2	19	2	1.97065
B6	CRW1073	LG8	123.31	TT	#	0	24	0	22	48	19	30	43	15	1.9705
A1	CRW277	LG6	22.83	#	AA	16	10	0	36	20	1	72	39	8	1.96617
A5	CRW752	LG6	66.9	TT	CT	0	11	15	1	7	35	1	14	34	1.96488
A2	CRW1131	LG9	166.54	#	CC	0	25	0	10	24	15	2	15	8	1.96343
A5	CRW582	LG6	185.89	GG	AG	0	9	17	0	4	39	1	8	40	1.96304
A1	CRW1747	LG8	116.55	#	GT	4	8	5	16	16	7	34	18	12	1.961
A5	CRW1491	LG6	77.2	AC	CC	0	11	15	2	24	17	1	23	27	1.96069
A5	CRW295	LG9	100.07	CT	TT	0	11	15	4	4	35	4	10	37	1.96033
B6	CRW918	LG8	122.95	CC	TT	0	26	0	18	46	22	15	42	31	1.96012
B9	CRW1683	LG8	116.55	#	CC	0	26	0	41	74	13	31	67	18	1.95743
A5	CRW1583	LG9	67.43	GG	AG	0	13	13	1	13	29	4	11	33	1.95591
A5	CRW1370	LG3	130.25	GG	CC	0	26	0	6	26	11	13	26	12	1.95574
A5	CRW266	LG5	199.96	#	#	0	10	12	0	11	29	2	11	29	1.95238
B6	CRW439	LG6	139.19	TT	AT	0	9	16	0	22	59	0	16	72	1.95085
A5	CRW2373	LG9	67.43	GG	AG	0	10	12	1	12	27	3	8	30	1.94585
A2	CRW722	LG5	290.68	#	CC	0	24	0	8	30	11	8	16	4	1.94493
B6	CRW930	LG3	121.82	AG	AG	6	11	6	17	29	22	15	44	23	1.93964
A1	CRW1609	LG1	183.92	#	AA	0	26	0	19	28	10	32	52	31	1.93129
B9	CRW1052	LG7	73.43	#	CT	11	14	0	40	35	10	33	18	9	1.92353
B6	CRW2282	LG1	84.04	TT	GT	0	15	11	5	30	51	2	36	48	1.92208
B9	CRW1382	LG6	67.44	#	AT	10	8	8	23	54	49	20	59	36	1.9207
A2	CRW1102	LG1	195.2	#	#	0	10	13	3	9	36	1	8	15	1.91912
B9	CRW1822	LG9	150.79	#	CC	10	16	0	64	48	14	46	49	15	1.9143
B6	CRW757	LG5	73.79	AG	GG	0	13	11	2	13	47	5	24	55	1.91178
A2	CRW140	LG1	44.66	#	TT	0	11	13	1	14	36	2	9	16	1.90869
A5	CRW1112	LG7	17.37	AT	TT	0	14	10	1	13	26	1	19	20	1.90761
A5	CRW331	LG1	139.14	AG	AG	5	11	7	9	19	13	13	19	8	1.90569
A2	CRW1298	LG5	232.62	#	AG	0	15	10	0	26	22	1	13	12	1.90209
A2	CRW1518	LG7	172.19	#	GG	0	10	8	4	16	24	4	7	8	1.90035
A5	CRW759	LG2	100.22	CC	CT	12	14	0	29	14	0	31	18	2	1.89957
A5	CRW769	LG7	82.72	AG	AA	12	14	0	29	14	0	35	14	2	1.89538
A1	CRW2062	LG6	112.08	#	TT	0	10	14	3	16	36	6	43	59	1.89117
A5	CRW1743	LG2	62.71	CC	AC	0	16	10	0	14	28	2	14	30	1.89105
B6	CRW1217	LG5	16.91	GG	AG	0	12	14	7	39	39	8	48	31	1.88899
A2	CRW759	LG2	100.22	#	CT	13	12	0	37	14	0	19	8	1	1.88571
A2	CRW1552	LG1	44.66	#	TT	0	11	11	1	12	34	2	5	14	1.88315
A1	CRW1688	LG5	82.61	#	AG	4	9	5	11	23	12	28	32	19	1.88286
A5	CRW2123	LG5	256.98	AG	AG	7	13	6	7	31	4	12	31	2	1.88124
B6	CRW2057	LG1	204.94	CT	TT	0	11	10	3	30	54	1	25	61	1.88063
B6	CRW1944	LG1	98.28	AA	AG	16	9	0	54	27	4	55	29	1	1.8806
B6	CRW1117	LG9	67.43	CT	CC	11	14	0	39	41	5	35	43	10	1.87904
B6	CRW2242	LG6	158.72	CG	CC	15	10	0	41	35	13	47	26	15	1.87423
A1	CRW2347	LG9	104.65	#	TT	0	15	11	2	17	39	3	25	93	1.87362
B9	CRW1886	LG9	49.89	#	CT	0	10	16	2	39	85	0	37	80	1.87338
A5	CRW1638	LG9	77.85	AG	AA	12	14	0	26	13	3	24	22	3	1.86687
A5	CRW577	LGX	37.29	AT	TT	4	4	17	5	9	29	7	5	35	1.8646
A1	CRW1217	LG5	16.91	#	AG	10	10	5	13	30	13	20	61	38	1.86143
A1	CRW1265	LG5	88.43	#	GG	0	14	12	6	20	27	6	40	62	1.85882
B6	CRW753	LG2	99.06	AG	AG	7	8	11	11	37	39	14	44	31	1.85674
B9	CRW1688	LG5	82.61	#	AA	11	15	0	62	45	5	51	42	9	1.85386
A2	CRW1871	LG1	96.75	#	TT	0	23	0	10	32	4	6	12	4	1.85088
A2	CRW1757	LG4	110.39	#	AC	10	11	0	28	15	6	16	5	1	1.84309
A5	CRW1552	LG1	44.66	CT	CT	5	16	3	14	22	3	16	22	8	1.84208
A2	CRW1819	LG5	113.16	#	GG	0	6	15	8	12	24	3	3	15	1.84179
A5	CRW1462	LG7	203.76	GT	GT	4	14	5	15	15	9	20	16	5	1.84055
B6	CRW1965	LG6	136.38	AA	AG	11	15	0	32	51	6	32	45	11	1.84
A1	CRW917	LG9	90.58	#	GT	14	11	0	25	23	6	41	43	20	1.83926
A1	CRW1819	LG5	113.16	#	GG	0	23	0	16	23	10	26	36	28	1.83807
A2	CRW809	LG5	165.88	#	AA	13	6	0	22	14	4	9	7	0	1.83656
A5	CRW950	LG9	52	GT	GG	12	13	0	26	13	4	24	21	3	1.83603
B9	CRW1397	LG9	90.34	#	AC	10	16	0	72	45	15	64	46	8	1.83376
A2	CRW1416	LG9	61.11	#	AG	3	14	7	15	33	3	4	20	2	1.83349
A2	CRW2435	LG8	125.86	#	GT	1	13	5	4	23	14	3	6	7	1.82855
A2	CRW2442	LG1	241.86	#	CC	0	8	16	7	20	23	1	12	12	1.82679
A1	CRW860	LG5	71.15	#	CT	11	14	0	36	11	5	82	19	5	1.82275
A5	CRW1052	LG7	73.43	TT	CC	0	11	0	5	15	9	6	8	10	1.81846
A2	CRW176	LG1	158.49	#	CT	14	7	2	34	4	8	17	2	1	1.81739
A2	CRW1694	LG1	235.9	#	CT	4	11	2	7	18	16	3	9	3	1.81443
B9	CRW1549	LG8	0	#	AG	5	14	7	44	44	20	27	41	18	1.81
A2	CRW2209	LG9	76.29	#	AA	25	0	0	50	0	0	27	1	0	1.80891
A5	CRW829	LG5	288.3	AA	AG	12	14	0	22	20	0	30	18	1	1.80827
B6	CRW1886	LG9	49.89	TT	CT	0	14	11	7	33	48	5	42	42	1.80774
B6	CRW1453	LG3	0	AG	GG	0	9	10	7	14	41	7	25	44	1.80675
B6	CRW524	LG5	93.15	AA	AG	8	9	0	24	7	4	48	16	3	1.80282
B9	CRW2375	LG6	121.16	#	AG	0	9	17	2	57	51	0	52	46	1.80078
A5	CRW1843	LG9	79.54	CC	CG	10	16	0	19	20	3	29	17	3	1.79876
A5	CRW591	LG1	182.97	AG	GG	0	14	12	2	12	29	5	9	33	1.79812
B9	CRW1427	LG9	115.1	#	GT	9	10	7	35	75	21	33	72	12	1.78998
B6	CRW332	LG1	187.06	AA	GG	1	25	0	26	29	15	21	38	19	1.78424
A5	CRW2255	LG8	70.32	CC	CT	13	12	0	20	22	1	29	18	1	1.78372
A2	CRW2394	LG9	75.38	#	TT	0	12	14	0	14	36	0	12	16	1.78286
B6	CRW407	LG1	166.57	GG	GT	15	10	0	44	34	9	52	26	10	1.78031
A2	CRW2319	LG9	90.58	#	GG	0	12	14	0	13	37	0	11	16	1.77573
A1	CRW575	LG9	40.86	#	TT	0	14	1	7	19	9	20	27	15	1.77243
A1	CRW985	LG5	158.26	#	AA	9	13	0	27	15	5	36	34	8	1.76598
A5	CRW332	LG1	187.06	GG	AG	0	11	14	5	18	16	3	16	23	1.76537
A5	CRW1572	LG8	70.32	CG	GG	0	11	13	2	13	25	5	15	21	1.76432
A1	CRW197	LG5	225.82	#	CT	6	5	7	21	13	10	45	18	12	1.7593
A1	CRW501	LG9	158.75	#	GG	0	17	9	5	14	31	7	21	74	1.75928
A5	CRW11	LG9	72.72	CC	TT	8	11	0	16	11	9	16	15	5	1.75824
A1	CRW839	LG3	174.91	#	TT	0	25	0	15	29	12	38	45	26	1.75536
B9	CRW960	LG6	107.06	#	AA	13	13	0	76	41	6	70	40	2	1.74786
A5	CRW753	LG2	99.06	AA	AG	14	12	0	30	12	1	32	18	0	1.74753
B6	CRW1463	LG5	121.45	AG	GG	0	11	14	13	30	44	19	31	37	1.74633
A5	CRW1507	LG4	135.26	GT	GG	12	14	0	37	6	0	36	12	0	1.74424
A2	CRW2272	LG8	140.67	#	GG	0	8	12	3	12	30	0	6	9	1.74359
A5	CRW847	LG6	101.58	CC	AC	0	9	14	1	6	35	1	12	34	1.73908
A2	CRW999	LGX	54.15	#	TT	3	5	0	10	7	9	6	1	3	1.73077
A1	CRW1994	LG3	130.61	#	AC	9	13	0	29	20	2	63	31	8	1.72999
A1	CRW1370	LG3	130.25	#	CG	8	13	3	10	35	12	31	63	23	1.7292
A1	CRW1378	LG5	235.77	#	CT	8	9	8	12	23	22	22	62	38	1.72623
A5	CRW1886	LG9	49.89	CC	CT	13	13	0	29	13	1	34	12	4	1.71969
A2	CRW1614	LG7	203.76	#	AA	13	13	0	43	6	2	21	5	0	1.71758
B9	CRW244	LG8	34.78	#	CC	0	26	0	30	45	13	21	33	16	1.71638
B6	CRW2094	LG5	56.17	CC	GG	0	25	0	14	38	26	16	47	20	1.71526
A2	CRW2115	LG8	119.64	#	GT	7	17	0	21	26	3	14	9	2	1.71429
A1	CRW2288	LG8	66.93	#	AA	13	12	0	32	19	4	66	27	4	1.71273
A1	CRW2434	LG9	17.63	#	AG	9	16	0	19	14	6	37	45	19	1.71258
A1	CRW923	LG5	14.58	#	CG	5	10	10	12	27	12	34	52	18	1.71055
B6	CRW1757	LG4	110.39	CC	AA	0	24	0	16	33	23	12	41	31	1.70851
B9	CRW1697	LG1	42.52	#	CT	7	8	11	26	82	22	17	75	25	1.70783
A1	CRW1760	LG1	139.18	#	AC	4	12	10	5	25	24	10	41	62	1.7046
B6	CRW295	LG9	100.07	TT	CT	0	12	14	4	36	49	4	44	40	1.70452
A5	CRW1705	LG5	121.45	CG	CG	4	16	6	2	19	22	6	22	22	1.70227
B9	CRW2105	LG7	92.78	#	TT	0	26	0	21	76	35	17	77	24	1.69977
A1	CRW2442	LG1	241.86	#	CC	0	14	12	5	20	33	13	30	76	1.69792
A2	CRW2402	LG6	96.05	AA	AA	10	15	0	24	25	2	18	10	1	1.69741
A2	CRW932	LG6	96.05	#	AA	10	16	0	24	25	2	18	10	1	1.69741
B9	CRW804	LG5	84.3	#	TT	0	11	15	9	41	72	8	48	59	1.69419
A2	CRW572	LG1	72.59	#	AG	11	14	0	15	27	8	10	10	6	1.68568
A5	CRW2457	LG7	48.65	GG	CG	3	10	11	1	7	30	2	11	25	1.67677
A2	CRW407	LG1	166.57	#	GG	9	16	0	24	24	3	14	13	0	1.6759
A5	CRW1560	LG6	182.82	AA	AA	9	1	0	3	1	0	6	0	0	1.66667
B9	CRW2073	LG7	70.05	#	CT	9	8	9	27	69	30	24	56	36	1.66354
B9	CRW1197	LG5	186.99	#	AA	11	11	0	62	47	17	56	49	10	1.66296
B6	CRW2121	LG6	115.98	AA	AG	12	14	0	31	52	6	37	43	8	1.66216
A1	CRW14	LG2	53.73	TT	AT	0	12	14	1	13	43	4	36	78	1.65854
A2	CRW1460	LG9	76.29	#	CC	13	5	0	39	2	0	18	3	0	1.65773
B9	CRW701	LG7	31.64	#	AG	0	17	8	7	49	70	8	50	52	1.65537
B6	CRW1549	LG8	0	GG	AG	1	13	11	9	21	31	12	36	33	1.65436
B9	CRW728	LG9	160.47	#	CG	15	5	6	43	38	11	48	28	11	1.6515
A2	CRW1950	LG7	149.14	#	GG	0	5	15	2	10	28	0	4	5	1.64983
B9	CRW1412	LG3	49.03	#	GG	0	12	14	6	45	75	8	30	64	1.64816
A2	CRW350	LG6	148.47	#	CC	0	15	0	8	17	8	4	5	6	1.64597
A5	CRW1818	LG8	134.13	CT	CT	6	14	5	12	21	10	9	25	16	1.64344
A5	CRW1629	LG4	141.63	CT	TT	0	14	12	2	11	30	1	18	30	1.63865
B9	CRW769	LG7	82.72	#	AG	11	15	0	75	45	11	58	49	9	1.63826
A5	CRW1011	LG7	90.65	GG	AG	0	7	12	5	17	18	3	13	23	1.63069
A2	CRW314	LG2	0	#	GG	10	5	0	24	8	2	11	6	0	1.62857
B9	CRW1265	LG5	88.43	#	CG	0	12	14	8	52	66	11	48	50	1.61927
A2	CRW1322	LG8	240.37	#	TT	0	0	6	2	2	19	0	2	8	1.61014
A2	CRW326	LG3	92.16	#	CC	12	7	1	25	13	4	9	3	0	1.60951
B9	CRW1526	LG8	130.03	#	CC	0	26	0	41	74	12	31	65	16	1.60796
A2	CRW817	LG4	103.46	#	AA	10	14	0	30	16	3	16	9	0	1.60602
A2	CRW948	LG8	121.29	#	CG	7	12	2	19	16	4	11	4	2	1.60483
A1	CRW764	LG5	276.1	#	CT	0	11	15	3	26	28	12	56	49	1.60395
A2	CRW1882	LG4	103.28	#	CT	13	11	0	27	19	4	12	14	1	1.59938
A2	CRW853	LG5	241.52	#	GG	0	25	0	11	26	11	8	15	3	1.59694
B9	CRW2132	LG2	75.81	#	GG	0	13	13	5	57	64	4	42	66	1.5966
A5	CRW1802	LG6	127.73	TT	CT	0	15	9	7	20	16	9	15	21	1.59533
A5	CRW663	LG8	130.03	CC	CT	11	15	0	13	22	6	21	21	5	1.59484
B6	CRW769	LG7	82.72	AG	AG	7	14	4	17	43	28	17	35	35	1.59263
A5	CRW407	LG1	166.57	GT	GG	12	14	0	31	11	1	33	11	4	1.59258
A5	CRW1828	LG4	94.45	GT	GT	8	13	4	9	21	10	8	26	6	1.59074
A5	CRW1140	LG9	0	CT	CC	10	15	0	23	13	2	25	22	1	1.58966
A5	CRW1382	LG6	67.44	TT	AA	0	26	0	6	28	9	9	25	14	1.58683
A1	CRW974	LG9	100.07	#	AA	15	11	0	30	25	1	71	41	4	1.58499
A2	CRW1397	LG9	90.34	#	AA	0	24	1	16	25	10	6	16	3	1.58054
B9	CRW4	LG1	170.79	#	CC	0	12	14	24	31	61	21	34	45	1.57702
B9	CRW25	LG3	159.59	#	CC	17	9	0	103	26	0	81	30	0	1.57501
B6	CRW1393	LG1	187.06	AG	AG	6	11	9	31	47	10	32	40	15	1.57343
B9	CRW1497	LG8	126.67	#	CT	14	12	0	71	39	9	59	44	6	1.57333
B6	CRW1977	LG5	130.56	GG	AA	0	24	0	13	38	17	18	36	25	1.56998
A1	CRW1809	LG5	245.81	#	AA	0	25	0	4	29	17	15	57	29	1.56895
A2	CRW1583	LG9	67.43	#	GG	0	14	10	2	14	35	1	10	13	1.56633
A1	CRW483	LG7	202.48	#	TT	0	26	0	18	24	16	45	43	24	1.56439
A1	CRW1639	LG6	12.93	#	CT	6	11	9	15	30	13	39	57	19	1.55998
A2	CRW2297	LG9	93.02	#	TT	0	24	0	10	26	15	3	17	6	1.55738
A5	CRW1800	LG8	52.39	CC	TT	1	13	0	7	11	14	10	9	9	1.55662
A2	CRW224	LG6	88.82	#	GG	0	14	11	2	23	26	0	11	17	1.55458
A2	CRW940	LG5	290.68	#	AA	0	26	0	9	31	11	8	16	4	1.54771
A2	CRW1653	LG3	70.35	CC	#	9	10	1	30	14	3	16	7	0	1.54755
A5	CRW1519	LG8	116.55	AA	GG	0	21	0	8	18	14	9	22	9	1.54578
A5	CRW1814	LG6	81.33	GG	AG	0	11	15	1	7	35	1	13	34	1.54443
A2	CRW1112	LG7	17.37	#	AT	14	8	0	16	25	5	11	11	1	1.54167
A2	CRW1281	LG9	42.97	#	AG	8	7	0	19	12	3	10	5	0	1.53959
A2	CRW1209	LG1	81.12	AA	AA	10	11	0	32	13	1	12	9	1	1.53935
B9	CRW2402	LG6	96.05	#	AA	14	12	0	63	50	19	54	52	12	1.53298
A5	CRW1771	LG4	132.81	CC	TT	0	10	9	0	5	34	0	9	29	1.52695
A5	CRW930	LG3	121.82	GG	AA	0	24	0	7	19	13	12	16	13	1.52388
A2	CRW978	LG7	39.77	#	AT	2	13	6	13	21	16	4	14	7	1.52225
B9	CRW1882	LG4	103.28	#	CT	8	18	0	74	51	2	61	52	4	1.52095
A5	CRW637	LG4	179.12	AA	AG	13	12	0	19	20	3	25	22	1	1.52018
A5	CRW2290	LG2	53.77	CG	GG	0	6	20	0	7	36	0	4	46	1.51942
A1	CRW1326	LG7	235.24	#	CC	11	5	0	27	8	4	51	8	5	1.51714
B9	CRW1757	LG4	110.39	#	AC	9	13	4	15	66	34	20	60	27	1.51696
A5	CRW1512	LG2	108.32	GG	AA	10	5	0	31	5	0	32	3	1	1.51587
A5	CRW1412	LG3	49.03	GG	AA	0	20	0	8	23	8	12	20	12	1.51359
B6	CRW537	LG9	111.06	AC	CC	0	16	9	4	25	53	2	32	51	1.51137
A5	CRW2132	LG2	75.81	AG	GG	0	6	19	0	6	37	0	3	45	1.51032
A2	CRW1773	LG3	49.03	#	TT	0	10	14	4	19	24	4	7	11	1.50688
A2	CRW438	LG3	71.84	#	AA	11	10	0	30	16	2	9	7	2	1.50376
A1	CRW1949	LG8	122.95	#	AG	5	5	9	17	15	8	23	22	20	1.49982
A1	CRW242	LG7	91.35	#	GG	0	11	15	1	14	43	1	21	99	1.49673
B6	CRW231	LG7	18.47	CC	AA	0	24	0	23	34	17	19	42	23	1.49614
A2	CRW1104	LG1	134.32	#	CC	16	7	0	22	24	2	14	8	1	1.49346
A2	CRW1059	LG8	126.67	#	CG	7	17	0	22	25	3	13	8	2	1.48929
A2	CRW1683	LG8	116.55	#	CT	17	9	0	29	19	2	15	9	3	1.48867
A5	CRW1661	LG2	52.03	AA	AC	7	11	0	18	15	3	14	15	6	1.48621
A5	CRW1144	LG6	122.58	CC	CG	17	9	0	39	4	0	41	7	1	1.48319
B6	CRW379	LG9	79.54	AG	GG	0	12	14	0	25	61	1	30	58	1.47918
A5	CRW1304	LG7	57.02	AC	AC	5	14	4	22	14	5	21	20	3	1.47804
A1	CRW1221	LG9	131.21	#	CC	17	8	0	29	20	5	61	52	6	1.47752
A5	CRW537	LG9	111.06	CC	AC	0	10	15	1	18	22	0	24	23	1.47714
B9	CRW1619	LG9	62.74	#	TT	0	26	0	30	69	29	26	71	20	1.47645
A2	CRW357	LG8	175.63	#	CC	1	10	0	10	9	15	2	5	4	1.47416
A1	CRW2274	LG8	240.37	#	CT	10	15	0	22	24	8	56	48	11	1.46766
A2	CRW2094	LG5	56.17	#	CG	0	11	13	4	18	26	1	5	14	1.46717
B9	CRW2014	LG7	91.35	#	TT	0	26	0	18	77	34	18	75	23	1.46345
A2	CRW332	LG1	187.06	#	AG	5	8	5	12	20	10	5	11	2	1.46261
A2	CRW1652	LG2	54.82	#	AA	8	15	0	24	22	2	13	8	0	1.46229
A5	CRW1559	LG8	122.95	AA	CC	0	25	0	7	22	13	8	31	10	1.45643
B6	CRW994	LG5	111.49	AG	AG	7	6	11	39	33	6	37	37	11	1.45386
B9	CRW1198	LG3	135.7	#	CC	0	26	0	31	63	25	36	52	20	1.45123
A5	CRW1096	LG5	24.58	AG	GG	1	5	9	4	5	25	1	3	22	1.45061
A5	CRW386	LG2	98.32	CG	GG	0	6	19	0	7	35	0	4	44	1.44994
A2	CRW1191	LG1	200.31	#	GG	0	3	10	9	8	19	2	2	10	1.44798
A2	CRW1939	LG2	206	#	AG	0	9	15	2	8	40	2	2	23	1.44621
B9	CRW796	LG4	92.74	#	CT	8	18	0	72	49	4	59	52	2	1.44448
B6	CRW802	LG5	84.3	CC	AC	0	12	14	3	31	55	6	26	56	1.442
A2	CRW2145	LG2	156.77	#	CT	0	13	9	8	22	18	7	9	11	1.4409
B6	CRW277	LG6	22.83	AC	AC	10	7	6	20	44	17	23	51	12	1.43875
A1	CRW64	LG5	113.16	#	CC	10	5	0	24	20	4	47	25	8	1.4289
B6	CRW616	LG9	0	CT	CT	9	11	5	12	42	22	19	40	23	1.42586
A5	CRW965	LG5	220.23	CT	CT	10	9	6	23	11	2	21	13	5	1.42557
B9	CRW1390	LG5	155.72	#	TT	6	6	12	14	22	53	13	13	50	1.42329
A2	CRW2306	LG5	24.58	#	CT	0	12	14	5	20	25	1	13	11	1.42045
B9	CRW1096	LG5	24.58	#	AG	0	13	13	8	29	48	11	22	37	1.41968
A1	CRW1209	LG1	81.12	#	AA	0	21	0	13	25	12	20	51	33	1.41899
A5	CRW286	LG9	66.82	AA	AT	12	13	0	28	14	1	30	11	3	1.41766
A2	CRW1079	LG2	30.79	#	CC	18	6	0	27	22	2	18	8	1	1.41612
A2	CRW1994	LG3	130.61	#	AC	0	14	10	7	19	19	2	8	13	1.41469
B9	CRW1164	LG9	18.86	#	CT	7	11	8	19	57	30	16	57	20	1.41393
A5	CRW2156	LG6	79.15	TT	GT	0	11	15	1	7	35	1	12	32	1.40539
A5	CRW913	LG8	140.67	AA	AG	13	13	0	19	23	0	26	23	1	1.40385
B6	CRW95	LG6	22.83	CT	CC	8	14	0	41	19	2	51	16	1	1.4035
B9	CRW1000	LG9	85.8	#	GG	0	26	0	35	68	26	30	56	31	1.40247
A1	CRW1818	LG8	134.13	#	TT	0	15	11	1	23	32	1	40	79	1.40069
A5	CRW804	LG5	84.3	CT	TT	0	12	13	9	14	19	8	21	17	1.39099
A5	CRW1368	LG8	50.68	TT	CT	0	12	13	0	22	21	1	21	27	1.38785
A2	CRW459	LG3	92.48	#	GG	11	14	0	29	16	5	14	11	1	1.38424
B9	CRW2077	LG6	139.67	#	CT	8	14	4	24	52	26	27	39	21	1.38377
A2	CRW161	LG6	178.81	#	AC	0	14	11	5	21	25	1	14	12	1.3803
B9	CRW1454	LG2	95.68	#	AG	12	13	0	55	38	11	46	34	5	1.37808
B9	CRW231	LG7	18.47	#	AC	0	9	17	16	55	49	10	48	51	1.37513
B9	CRW2205	LG5	260.9	#	CC	0	26	0	29	62	29	23	50	33	1.3741
A2	CRW1130	LG2	52.88	#	AG	12	11	0	35	14	1	18	7	2	1.37176
A5	CRW297	LG1	139.74	AA	AG	13	11	0	18	15	5	16	23	5	1.37017
A1	CRW117	LG9	123.82	#	CC	18	7	0	32	23	2	77	38	3	1.37012
A2	CRW1482	LG2	54.82	#	CT	12	12	0	25	23	3	15	9	3	1.3701
A1	CRW2297	LG9	93.02	#	GG	0	26	0	15	27	15	30	66	23	1.36789
A1	CRW332	LG1	187.06	#	AG	9	7	7	13	16	13	20	42	26	1.36767
A5	CRW1529	LG6	104.98	AG	GG	0	12	10	2	15	20	2	22	17	1.36603
B9	CRW1026	LG6	67.44	#	CG	15	11	0	62	63	3	62	52	1	1.36059
B9	CRW1716	LG6	34.12	#	AC	0	22	3	1	85	32	0	79	24	1.35049
A2	CRW577	LGX	37.29	#	AA	0	11	14	14	9	28	4	6	15	1.34892
A5	CRW1188	LGX	44.5	AC	AA	11	8	6	12	19	11	18	16	13	1.34716
A5	CRW2239	LG5	121.82	TT	CT	1	11	8	4	18	18	8	17	17	1.34249
B6	CRW276	LG5	306.29	TT	TT	0	8	15	0	39	27	0	54	25	1.34154
A2	CRW1593	LG6	80.32	#	TT	0	14	9	2	22	27	0	10	16	1.33813
A5	CRW1230	LGX	30.9	CT	CC	7	9	9	14	19	8	20	16	7	1.33577
A5	CRW1549	LG8	0	GG	AG	0	8	11	1	13	23	0	8	21	1.33125
A2	CRW1254	LG3	59.15	#	CC	12	12	0	28	16	5	14	11	1	1.33111
A2	CRW1779	LG6	179.75	#	AA	0	21	0	9	23	14	7	10	5	1.32938
A2	CRW230	LG3	86.01	#	CT	16	8	0	20	19	2	10	6	2	1.32923
B6	CRW1059	LG8	126.67	GG	CG	0	10	16	2	23	62	1	29	56	1.32499
A2	CRW2302	LG6	151.03	#	GT	4	13	7	19	16	14	8	12	6	1.3241
A1	CRW572	LG1	72.59	#	AA	0	26	0	13	34	10	33	60	26	1.32131
A2	CRW598	LG9	111.06	#	CT	0	7	14	1	25	19	1	7	9	1.32061
A5	CRW1209	LG1	81.12	AA	AG	13	11	0	20	17	3	24	20	1	1.31732
A2	CRW379	LG9	79.54	#	GG	0	14	11	6	20	23	1	11	13	1.31684
B6	CRW666	LG2	50.59	CT	CC	11	12	0	27	24	6	40	25	5	1.31679
A2	CRW2231	LG7	52.83	#	AG	0	10	10	2	22	21	2	7	10	1.31664
A5	CRW1336	LG1	158.49	TT	CT	0	16	9	0	11	32	1	16	34	1.31521
A5	CRW2164	LG4	179.12	CC	CT	12	12	0	19	20	3	22	18	1	1.31292
A5	CRW977	LG8	218.91	TT	CT	0	11	13	0	22	21	1	19	23	1.31042
A1	CRW2019	LG4	108.94	#	AA	11	4	0	35	9	2	50	7	2	1.30758
A2	CRW909	LG7	88.36	#	CC	19	0	0	32	5	1	13	4	0	1.30547
A5	CRW1396	LG1	182.97	CT	CT	7	14	4	7	15	21	13	15	22	1.30376
B9	CRW785	LG7	105.38	#	CT	0	13	13	11	62	52	6	49	50	1.30305
B6	CRW1747	LG8	116.55	GG	GT	14	4	0	44	14	2	49	22	1	1.29976
A5	CRW2014	LG7	91.35	CT	CT	5	15	6	10	23	10	10	23	17	1.29527
B9	CRW2377	LG6	77.68	#	CT	7	9	9	47	55	19	37	49	23	1.29502
B9	CRW1059	LG8	126.67	#	CG	0	12	14	10	43	72	7	47	60	1.29456
A2	CRW1276	LG7	79.75	#	GT	5	9	9	15	29	5	8	13	5	1.29404
B9	CRW2062	LG6	112.08	#	TT	0	13	13	14	54	47	9	50	51	1.2936
B9	CRW1323	LG4	110.39	#	GG	0	13	13	9	51	34	8	41	39	1.29185
A1	CRW2205	LG5	260.9	#	CC	14	7	0	28	20	7	44	47	12	1.28859
A1	CRW1202	LG2	53.73	AA	AG	0	14	12	3	32	22	7	57	57	1.28349
A2	CRW1747	LG8	116.55	#	GT	0	9	4	3	17	20	1	4	10	1.28224
A2	CRW838	LG4	192.82	#	GT	4	14	5	20	15	13	6	9	5	1.28196
A5	CRW1994	LG3	130.61	AA	CC	0	23	0	10	23	6	12	20	10	1.28177
A5	CRW1622	LG8	130.03	CC	AC	0	15	11	7	22	14	7	21	22	1.28141
B9	CRW214	LG4	94.45	#	GG	0	14	12	8	47	72	8	34	71	1.28111
A2	CRW904	LG9	38	#	CC	14	11	0	30	17	3	11	11	1	1.2793
A2	CRW1768	LG6	20.29	#	GG	0	13	10	9	16	24	3	11	10	1.27899
B9	CRW1254	LG3	59.15	#	CT	17	9	0	58	57	8	62	45	8	1.27763
A2	CRW1073	LG8	123.31	#	CT	9	17	0	22	26	3	16	11	2	1.27486
A2	CRW1003	LG6	41.8	#	CC	0	19	0	8	17	14	4	6	10	1.27439
A2	CRW1490	LG8	114.01	#	AA	11	13	0	35	13	2	15	10	1	1.2726
B6	CRW1112	LG7	17.37	TT	AA	0	25	1	21	29	20	20	39	18	1.26979
A5	CRW1093	LG1	127.16	GT	GT	8	8	8	1	16	24	1	16	14	1.26713
B9	CRW478	LG9	75.59	#	AG	1	25	0	0	94	7	1	79	5	1.26694
B9	CRW1338	LG7	47.43	#	AG	0	10	16	7	49	72	5	38	74	1.2602
A5	CRW1783	LG9	77.16	CT	CT	10	10	6	13	23	7	10	31	8	1.2572
B9	CRW932	LG6	96.05	#	AA	14	12	0	63	50	18	54	52	12	1.25623
A5	CRW378	LG7	7	GG	CG	0	11	15	6	14	17	4	18	25	1.25106
A2	CRW1992	LGX	39.08	#	AA	0	7	9	9	6	21	2	4	10	1.25044
B9	CRW734	LG6	62.79	#	CC	12	14	0	82	48	1	72	43	3	1.24876
B6	CRW498	LG8	178.02	AA	AC	11	13	0	28	23	8	28	34	12	1.24694
A5	CRW1858	LG6	121.16	CT	CT	6	16	4	17	20	5	19	20	10	1.24669
A2	CRW695	LG3	134.39	#	CT	0	14	10	2	27	21	0	14	13	1.24528
A2	CRW1391	LG2	96.84	#	AG	0	13	12	3	23	25	3	9	14	1.24156
A2	CRW1315	LG1	182.72	#	CT	2	6	3	4	11	4	3	3	1	1.23996
B6	CRW438	LG3	71.84	AA	AG	15	10	0	59	17	1	70	18	0	1.23873
B9	CRW930	LG3	121.82	#	AA	0	26	0	25	49	37	18	53	35	1.2374
A5	CRW1562	LG6	77.2	TT	CT	0	10	15	1	7	32	2	12	32	1.23654
A5	CRW1809	LG5	245.81	AG	AA	13	11	0	30	13	0	36	9	0	1.22791
B6	CRW2302	LG6	151.03	TT	GG	0	26	0	21	52	16	20	47	22	1.22428
A5	CRW865	LG9	127.77	CG	CG	4	12	8	3	17	21	5	13	24	1.22146
A2	CRW731	LG7	170.02	#	TT	0	14	11	6	20	25	3	14	10	1.2181
A2	CRW1661	LG2	52.03	#	AC	6	11	0	15	15	3	8	4	2	1.21687
B6	CRW331	LG1	139.14	GG	#	0	22	0	18	33	20	15	43	25	1.21639
B6	CRW1402	LG8	119.64	TT	CC	1	22	0	21	37	16	30	40	14	1.21039
A1	CRW1737	LG2	52.03	#	GG	0	13	0	13	14	4	20	21	12	1.20564
A1	CRW12	LG2	177.53	#	CT	7	3	6	7	16	9	14	17	12	1.20479
A2	CRW189	LG9	112.48	#	GG	0	24	0	16	27	8	9	12	7	1.20154
B6	CRW1497	LG8	126.67	CC	CT	17	8	0	58	21	2	57	28	1	1.1934
A2	CRW2251	LG3	49.03	#	AA	13	10	0	25	18	4	11	11	4	1.19162
A5	CRW863	LG2	2.95	TT	CT	0	20	6	4	27	12	5	26	19	1.19049
A5	CRW2402	LG6	96.05	AG	AA	16	10	0	22	19	2	31	19	1	1.1894
A5	CRW932	LG6	96.05	AG	AA	16	10	0	22	19	2	31	19	1	1.1894
B6	CRW1020	LG9	124.53	AT	AT	8	12	6	30	43	16	34	44	11	1.18742
B9	CRW1289	LG8	184.61	AA	AG	11	15	0	66	48	3	60	37	5	1.18742
B6	CRW1660	LG5	276.1	GG	GG	0	0	23	0	1	72	0	0	86	1.18554
B6	CRW207	LG6	158.72	TT	CC	0	18	0	10	14	12	19	32	16	1.18528
A2	CRW2012	LG5	280.84	#	GG	0	23	0	12	24	11	7	8	3	1.18454
A5	CRW700	LG5	169.26	CT	TT	0	12	14	0	14	29	0	11	38	1.18268
B9	CRW442	LG9	102.88	#	CT	8	9	9	26	74	29	18	67	31	1.18226
A5	CRW1545	LG9	49.1	AG	AG	9	10	4	16	19	8	20	22	5	1.18082
A2	CRW1364	LG7	29.58	#	GG	0	22	0	7	28	12	6	12	7	1.18073
B9	CRW974	LG9	100.07	#	AG	15	11	0	73	59	0	65	50	1	1.17954
A2	CRW2419	LG6	67.44	#	AG	0	10	14	1	17	33	1	6	20	1.1763
B6	CRW704	LG9	165.54	AC	CC	0	7	16	4	17	34	8	29	41	1.17479
A5	CRW1461	LG1	91.41	AA	AG	9	14	0	29	11	2	28	16	1	1.17475
A2	CRW874	LG4	141.63	#	AA	14	9	0	29	14	1	16	8	2	1.17433
B6	CRW1882	LG4	103.28	CC	CT	11	15	0	56	30	3	54	33	1	1.17361
A2	CRW1949	LG8	122.95	#	AG	0	10	7	3	16	19	1	3	8	1.17354
B9	CRW2372	LG9	104.83	#	CT	0	13	13	4	45	71	2	48	61	1.17215
B6	CRW1140	LG9	0	CT	CT	9	12	4	15	41	26	21	40	23	1.17209
A2	CRW1237	LG9	58.07	#	GG	0	13	12	5	22	24	1	14	12	1.17066
A5	CRW1672	LG5	186.99	AC	AA	11	15	0	11	20	12	18	20	12	1.1694
A2	CRW1761	LG3	125.02	#	CC	0	9	10	2	24	20	1	8	12	1.16753
A1	CRW1126	LG8	130.03	#	GG	0	15	11	1	23	34	1	39	79	1.16518
A1	CRW2140	LG8	130.03	#	AA	11	15	0	32	20	1	81	37	1	1.16373
A2	CRW1975	LG8	174.78	#	GT	0	16	8	3	25	23	2	9	14	1.15958
B6	CRW972	LG4	88.31	AG	AA	11	15	0	30	48	2	36	45	4	1.15844
B9	CRW295	LG9	100.07	#	CT	0	11	15	0	59	73	1	51	66	1.15395
A1	CRW1540	LG9	5.11	#	TT	0	11	15	1	17	40	3	27	92	1.14703
B6	CRW1557	LG4	114	CT	TT	0	14	12	4	49	31	6	44	37	1.14595
B9	CRW2354	LG2	69.17	TT	CC	13	13	0	71	32	3	61	34	5	1.1444
B6	CRW2256	LG6	105.5	CC	CC	24	0	0	72	1	0	83	0	0	1.14432
B6	CRW1939	LG2	206	AA	GG	0	26	0	16	49	21	19	42	25	1.14343
B6	CRW290	LG2	94.47	AA	#	20	0	0	73	1	0	84	0	0	1.14237
A2	CRW1843	LG9	79.54	#	CC	11	14	0	24	20	5	14	13	1	1.14066
A2	CRW610	LG1	130.8	#	TT	0	16	9	2	23	23	0	13	11	1.13971
A2	CRW1017	LG7	0.28	#	GG	0	6	20	5	20	25	1	13	14	1.13961
A5	CRW1747	LG8	116.55	TT	GT	0	10	12	0	9	24	0	6	30	1.13838
A2	CRW2476	LG4	118.97	#	TT	0	10	15	1	17	32	1	12	14	1.13685
A2	CRW1107	LG8	119.64	#	#	6	11	1	17	15	3	11	6	3	1.13648
B6	CRW1017	LG7	0.28	AG	GG	0	9	17	13	31	43	15	36	36	1.13624
A2	CRW1217	LG5	16.91	#	AG	0	14	9	2	19	30	0	11	15	1.13622
A5	CRW1463	LG5	121.45	AG	AG	8	11	6	16	24	3	14	27	6	1.13427
A5	CRW1004	LG5	188.75	CT	TT	0	15	11	12	20	10	12	19	16	1.13293
B6	CRW1188	LGX	44.5	AC	AA	18	4	4	55	17	12	58	13	16	1.13212
A2	CRW1433	LG7	78.32	#	GG	0	24	0	4	31	11	4	14	5	1.13125
A5	CRW1454	LG2	95.68	AG	AA	15	5	0	32	7	0	37	4	0	1.13121
B9	CRW2227	LG8	149.3	#	AG	14	11	0	65	23	6	47	19	2	1.13008
A2	CRW1000	LG9	85.8	#	AA	11	15	0	24	21	5	15	13	1	1.12302
A2	CRW867	LG2	1.98	#	CC	10	15	0	29	18	3	17	6	2	1.12174
B6	CRW582	LG6	185.89	AG	GG	0	12	14	1	37	51	3	34	51	1.12115
B6	CRW1221	LG9	131.21	CT	CC	14	12	0	44	39	3	41	38	6	1.11306
B9	CRW1512	LG2	108.32	#	AA	11	5	1	64	28	5	47	29	4	1.10973
A2	CRW1497	LG8	126.67	#	CT	0	15	5	3	23	21	2	9	14	1.10604
A2	CRW1264	LG7	77.6	#	AT	0	10	13	2	23	22	2	9	13	1.10449
B6	CRW1746	LG5	41.56	TT	CT	0	15	11	0	22	67	1	20	68	1.10265
A2	CRW2147	LG8	184.03	#	CC	15	11	0	36	12	2	19	7	0	1.1012
B6	CRW432	LG9	132.12	CT	CT	5	14	6	23	37	20	30	33	22	1.09783
A5	CRW365	LG7	28.4	GG	CG	0	10	15	5	16	22	4	13	28	1.09657
A5	CRW1183	LG5	62.47	AA	TT	0	26	0	13	20	9	10	26	11	1.09647
A5	CRW2000	LG9	77.16	AG	GG	1	7	11	4	11	23	2	13	18	1.09641
B6	CRW762	LG9	132.12	CT	#	5	12	5	22	37	16	20	39	23	1.09435
B9	CRW326	LG3	92.16	#	CC	26	0	0	110	0	0	100	1	0	1.0943
A5	CRW1453	LG3	0	AG	GG	0	8	13	0	6	34	1	5	33	1.09335
A2	CRW1800	LG8	52.39	#	TT	0	11	0	11	6	12	3	4	4	1.0927
A5	CRW370	LG8	141.67	AA	AG	13	12	0	20	23	0	24	23	1	1.09221
B9	CRW366	LG2	75.81	#	CC	14	12	0	80	40	2	63	42	2	1.09191
B9	CRW1011	LG7	90.65	#	GG	0	0	26	0	0	113	0	1	103	1.09157
B6	CRW1436	LG4	140.44	#	AA	5	11	0	14	13	3	32	18	5	1.0914
A5	CRW598	LG9	111.06	TT	CT	0	11	14	0	15	24	0	21	21	1.09038
A5	CRW2385	LG5	122.58	TT	CC	0	11	0	6	19	11	6	12	12	1.08766
B6	CRW1315	LG1	182.72	#	CT	5	9	4	9	12	6	14	24	18	1.08714
A1	CRW250	LG9	124.58	#	CC	19	7	0	32	20	2	78	39	2	1.08641
A5	CRW262	LG3	151.4	GG	GT	12	14	0	23	18	2	23	25	1	1.08618
A1	CRW462	LG6	65.83	#	GG	0	11	15	4	17	36	5	32	85	1.08574
A5	CRW728	LG9	160.47	GG	CC	7	11	0	18	12	6	12	13	7	1.08538
A1	CRW2037	LG8	105.47	#	AA	11	11	0	27	20	4	55	33	4	1.08348
B9	CRW1144	LG6	122.58	#	CC	13	13	0	69	51	8	66	45	4	1.08263
A5	CRW1000	LG9	85.8	AG	AG	6	10	10	7	24	12	7	33	10	1.08212
B6	CRW1320	LG7	101.09	TT	TT	0	0	24	1	0	82	0	0	89	1.07856
B6	CRW501	LG9	158.75	GG	GG	0	0	25	0	1	82	0	0	89	1.07856
A5	CRW1508	LG2	76.57	AG	AA	5	19	0	12	21	8	18	19	9	1.07502
B9	CRW164	LG4	88.99	#	AA	0	26	0	25	60	41	24	57	29	1.07467
A1	CRW876	LG4	104.51	#	CC	16	9	0	41	11	1	84	25	6	1.07307
A5	CRW533	LG6	20.29	CC	CT	10	16	0	18	24	1	16	32	2	1.07303
A2	CRW1573	LG6	0	#	AA	12	8	0	37	9	1	12	5	0	1.07073
A2	CRW1396	LG1	182.97	#	TT	0	8	17	5	19	27	1	12	15	1.07041
A2	CRW1368	LG8	50.68	#	CT	5	12	7	16	21	13	11	9	5	1.06667
B6	CRW1148	LG5	75.18	CT	CC	14	12	0	55	26	6	49	31	8	1.06479
A5	CRW1977	LG5	130.56	AG	AG	5	15	4	22	16	4	18	21	4	1.06406
B9	CRW822	LG7	101.13	AG	AG	7	16	3	20	76	35	23	65	27	1.06357
A1	CRW314	LG2	0	#	GT	3	9	8	8	12	12	19	29	18	1.0622
B9	CRW1281	LG9	42.97	#	AG	4	10	9	11	58	34	11	41	32	1.06026
B6	CRW965	LG5	220.23	CT	CC	10	14	0	52	21	2	55	23	5	1.05839
A2	CRW700	LG5	169.26	#	TT	0	9	16	2	20	28	2	8	17	1.05582
B6	CRW2390	LG2	78.08	CC	CC	25	0	0	81	1	0	86	0	0	1.05506
B6	CRW812	LG2	96.26	AA	AA	24	0	0	81	1	0	86	0	0	1.05506
B6	CRW1664	LG7	0.86	TT	TT	0	0	24	0	1	83	0	0	88	1.05375
B9	CRW2459	LG5	68.25	#	AG	0	12	14	7	49	64	10	42	54	1.05211
A2	CRW2065	LG8	66.93	#	CC	15	8	0	38	9	3	17	7	1	1.0517
A1	CRW1668	LG5	235.77	#	GG	0	5	7	2	4	15	6	7	19	1.05102
A1	CRW1048	LG4	75.97	#	GG	0	0	26	0	0	56	0	2	106	1.04984
A5	CRW1315	LG1	182.72	CT	CT	6	6	2	11	10	6	11	5	4	1.04735
A1	CRW1403	LG6	33.73	#	CC	15	10	0	35	20	2	80	32	4	1.04472
A2	CRW2199	LG3	61.06	#	GG	0	12	12	5	16	30	1	10	15	1.0445
A2	CRW860	LG5	71.15	#	CT	10	12	0	30	12	2	16	6	0	1.04348
A2	CRW1766	LG7	92.78	#	GT	0	14	0	2	30	0	0	16	0	1.04348
A1	CRW1785	LG7	92.78	#	CT	10	15	0	33	21	1	74	33	2	1.04286
B6	CRW1220	LG4	146.47	TT	TT	0	0	25	0	1	85	0	0	89	1.04083
A5	CRW1003	LG6	41.8	CT	CT	2	8	10	3	19	19	2	15	23	1.03935
A1	CRW1142	LG6	128.33	#	AT	0	13	13	0	17	39	2	33	84	1.03793
B9	CRW2095	LG5	164.18	#	AG	0	13	13	6	46	58	3	43	44	1.03302
A2	CRW701	LG7	31.64	#	AG	6	13	0	30	11	5	14	7	1	1.03166
B6	CRW977	LG8	218.91	CC	CC	24	0	0	84	1	0	87	0	0	1.02951
B6	CRW1998	LG8	174.78	GG	GG	0	0	26	0	1	85	0	0	88	1.02917
B6	CRW2347	LG9	104.65	TT	TT	0	0	26	0	1	86	0	0	89	1.02883
B9	CRW2236	LG1	172.46	#	AA	0	23	2	20	40	28	14	38	19	1.02765
B9	CRW976	LG1	204.23	#	TT	0	12	13	3	29	93	2	32	77	1.02653
B6	CRW1682	LG5	90.61	CC	CT	11	14	0	49	26	3	57	25	6	1.02469
A1	CRW637	LG4	179.12	#	AA	26	0	0	57	0	0	111	2	0	1.02086
A2	CRW923	LG5	14.58	#	GG	0	24	0	11	26	10	8	11	4	1.01719
B6	CRW683	LG5	225.2	GG	GG	0	0	26	0	1	87	0	0	89	1.01711
A2	CRW1032	LG1	130.8	#	TT	0	15	5	2	23	23	2	13	9	1.01562
A1	CRW203	LG6	131.16	#	CC	0	22	0	13	30	11	34	53	24	1.0153
A2	CRW861	LG3	70.35	#	GG	8	9	0	25	11	5	12	7	1	1.01376
A5	CRW1656	LGX	61.69	CT	CC	14	5	6	13	19	11	16	16	15	1.00708
B6	CRW700	LG5	169.26	TT	TT	0	0	26	0	1	88	0	0	89	1.00565
B6	CRW1403	LG6	33.73	CC	CC	26	0	0	88	1	0	89	0	0	1.00565
B6	CRW365	LG7	28.4	GG	CG	0	14	11	3	52	29	5	48	34	1.0045
A2	CRW808	LGX	28.72	#	GG	10	9	1	24	8	11	9	5	3	1.00373
A2	CRW1247	LG8	106.1	#	AA	13	12	0	27	15	5	11	9	4	1.00245
B9	CRW926	LG6	110.82	#	AG	5	17	4	36	64	22	29	66	17	1.00012
A5	CRW1406	LGX	36.93	GG	#	0	13	13	7	16	20	11	14	24	0.998802
B9	CRW695	LG3	134.39	#	TT	0	26	0	39	69	24	40	58	17	0.99521
A5	CRW1688	LG5	82.61	AG	AA	14	9	0	17	12	9	13	15	7	0.99506
A2	CRW1250	LG1	73.53	#	GG	0	13	11	5	23	22	1	9	12	0.994332
B6	CRW549	LG6	56.63	CC	CT	13	10	0	57	21	1	56	29	1	0.993668
B9	CRW916	LG2	53.77	#	AA	0	26	0	38	61	24	28	61	21	0.992921
B9	CRW193	LG6	62.79	GT	GT	9	9	8	20	56	48	22	56	38	0.992465
B6	CRW2087	LG3	125.02	CC	CC	20	0	0	35	0	0	70	2	0	0.990741
A2	CRW333	LG8	76.39	#	AC	8	17	0	21	23	3	15	10	2	0.987974
A1	CRW1402	LG8	119.64	#	CT	8	9	4	10	20	17	29	39	32	0.986253
A1	CRW1966	LG9	32.65	#	GG	18	5	0	36	10	3	74	24	3	0.983508
A5	CRW611	LG7	36.24	CC	AA	0	26	0	8	24	11	13	23	12	0.983475
B9	CRW1142	LG6	128.33	TT	AT	0	9	17	1	60	66	0	56	57	0.983146
A2	CRW1898	LG7	61.71	CC	CC	13	11	0	26	19	3	15	8	3	0.97866
A2	CRW1304	LG7	57.02	#	CC	0	11	11	3	16	28	1	11	12	0.977835
B6	CRW759	LG2	100.22	CT	CC	11	15	0	39	44	6	44	37	7	0.977448
B6	CRW909	LG7	88.36	#	CC	4	7	0	29	10	4	35	19	6	0.976376
A2	CRW785	LG7	105.38	#	TT	0	8	14	3	17	26	3	7	12	0.975487
A2	CRW214	LG4	94.45	#	AA	0	23	1	10	27	8	3	16	5	0.974448
A1	CRW42	LG7	29.58	#	CT	14	12	0	35	20	2	79	32	4	0.970579
A5	CRW565	LG7	74.03	CT	CC	13	5	0	20	7	0	18	3	0	0.970426
B9	CRW1848	LG4	88.31	#	GG	0	14	12	11	44	72	6	37	66	0.969153
A5	CRW1197	LG5	186.99	AT	#	5	16	5	21	18	4	19	25	5	0.963439
A5	CRW1601	LG6	158.72	CC	TT	0	25	0	13	17	12	12	17	18	0.962138
B6	CRW2070	LG9	160.42	AG	GG	0	9	15	2	35	47	2	30	55	0.95973
B6	CRW987	LG3	149.51	AG	AG	3	13	9	14	41	34	12	36	40	0.959389
B9	CRW2239	LG5	121.82	#	CC	9	17	0	53	48	9	42	49	10	0.954475
A2	CRW496	LG7	195.38	#	AC	12	10	0	22	23	4	12	8	1	0.951477
A5	CRW1490	LG8	114.01	AG	AA	10	14	0	19	17	6	27	17	5	0.949369
B9	CRW1951	LG6	112.79	#	GG	13	13	0	55	57	16	53	51	10	0.948242
B6	CRW888	LG7	30.74	AG	AG	9	11	4	21	44	22	27	41	20	0.945437
A5	CRW1716	LG6	34.12	AC	AC	1	22	0	0	43	0	1	45	0	0.945405
B6	CRW950	LG9	52	GT	GG	10	16	0	49	31	8	48	35	5	0.945041
B9	CRW764	LG5	276.1	#	#	2	15	0	26	67	32	26	64	23	0.938774
A5	CRW575	LG9	40.86	CC	CC	21	0	0	36	0	0	38	1	0	0.935551
[truncated: 658 more rows]
