# Supplementary material for: Development and characterization of the first dsRNA-resistant insect population from western corn rootworm, Diabrotica virgifera virgifera LeConte
Source: PLoS One. 2018 May 14;13(5):e0197059. doi: 10.1371/journal.pone.0197059 (PMC5951553; doi:10.1371/journal.pone.0197059)
Supplement: S1 Data — (XLSX) [file pone.0197059.s010.xlsx]

## Sheet: Fig. 1b
		Fig. 1b
		Maize	Developement stage	N (Plants)	fg of DvSNf7 dsRNA per µg of RNA (Median)
		DvSnf7 dsRNA expressing maize	V1	10	1617.98
		DvSnf7 dsRNA expressing maize	V2	10	1584.46
		DvSnf7 dsRNA expressing maize	V3	10	1412.27
		Non-Transgenic maize		10	2.80735

## Sheet: Fig. 2
	Fig. 2a: Corrected percent mortality
	Dose (ng/cm2)	WCR -S male X WCR-R female	WCR -S female X WCR-R male	WCR-S	WCR-R
	0.5	7.9	38.4		14.5
	2	68.3	44.6	32	15.6
	10	95.8	88.2	62.9	0
	50	96.6	92.9	94.3	1.6
	100	100	100	79.6	8.3
	500	100	100	93.8	0
	Fig. 2b
		% mortality (Mean (SE))	% mortality (Mean (SE))	% mortality (Mean (SE))	% mortality (Mean (SE))
	Days	WCR-R ( 0 ng / cm2)	WCR-R( 1000 ng / cm2)	WCR-S (0 ng / cm2)	WCR-S (1000 ng / cm2)
	1	6.66 (3.33)	3.33 (3.33)	0 (6.66)	3.33(3.33)
	2	10 (0)	10 (5.77)	13.33 (3.33)	13.33 (6.66)
	3	10(0)	10(5.77)	13.33(3.33)	16.66(8.81)
	4	10(0)	10(5.77)	16.66 (6.66)	16.66(8.81)
	5	10(0)	10(5.77)	16.66(6.66)	16.66(8.81)
	6	10(0)	10(5.77)	16.66(6.66)	23.33(12.01)
	7	10(0)	10(5.77)	16.66(6.66)	26.66(13.33)
	8	10(0)	10(5.77)	16.66(6.66)	33.33(12.01)
	9	10(0)	13.33 (6.66)	16.66(6.66)	33.33(12.01)
	10	10(0)	13.33(6.66)	16.66(6.66)	43.33(14.5)
	11	10(0)	13.33(6.66)	20 (5.77)	46.66(14.5)
	12	10(0)	13.33(6.66)	20(5.77)	70 (11.5)
	13	10(0)	13.33(6.66)	20(5.77)	73.33(8.81)
	14	10(0)	13.33(6.66)	20(5.77)	90 (10)
	15	10(0)	13.33(6.66)	23.33(8.81)	96.66(3.33)
	16	10(0)	13.33(6.66)	23.33(8.81)	96.66(3.33)
	Fig. 2C
	Colony	0 ng / cm2	Rel. DvSnf7 transcript level	1000 ng / cm2	Rel. DvSnf7 transcript level
		# reps	Mean (SE)	# reps	Mean (SE)
	WCR-S	7	1.40 (0.092)	7	0.34 (0.092)
	WCR-R	8	1.27 (0.086)	8	1.04 (0.086)
	Fig. 2d
	colony	DvSnf7 dsRNA injection	% mortality	GFP dsRNA injection	% mortality
		no.of beetles	Mean (SE)	no.of beetles	Mean (SE)
	WCR-S	47	100 (0.0)	48	10.4 (4.4)
	WCR-R	48	18.8 (6.9)	30	26.7 (8.1)
	Fig. 2e
	Colony	DvSnf7 dsRNA injection	Rel. DvSnf7 transcript level	GFP dsRNA injection	Rel. DvSnf7 transcript level
		# reps	Mean (SE)	# reps	Mean (SE)
	WCR-S	4	0.08 (0.02)	4	1.05 (0.17)
	WCR-R	8	0.94 (0.12)	3	1.43 (0.19)

## Sheet: Fig. 3
	Fig. 3a
	Colony	Treatment	Total # of Infestation	LSMean	Standard Error
				Mortality (%)
	WCR-R	COPI	61	10	4
	WCR-R	Mov34	32	19	7
	WCR-R	DvSnf 7	93	12	3
	WCR-R	GFP	90	12	3
	WCR-R	Water	94	5	2
	WCR-R	vATPase	28	18	7
	WCR-S	COPI	54	89	4
	WCR-S	Mov34	29	66	9
	WCR-S	DvSnf 7	87	90	3
	WCR-S	GFP	69	0	0
	WCR-S	Water	93	4	2
	WCR-S	vATPase	32	75	8
	Fig. 3b
	Treatment	# reps	Rel. vATPAse transcript level (Mean)	SE
	WCR-R on GFP	5	0.96	0.07
	WCR-R on vATPase	5	1.08	0.07
	WCR-R on water	5	1.04	0.07
	WCR-S on GFP	5	0.91	0.07
	WCR-S on vATPase	5	0.17	0.02
	WCR-S on water	5	0.87	0.07
	Fig. 3c	WCR-S	% mortality	WCR-R	% mortality
	Treatments	# infested	Mean (SE)	# infested	Mean(SE)
	Cry3Bb1- 117	23	95.7 (4.3)	22	100.0 (0.0)
	Cry3Bb1- 235	32	100.0 (0.0)	31	100.0 (0.0)
	Buffer	31	0.0 (0.0)	30	3.3 (3.3)
	Water	29	13.8 (6.4)	32	6.3 (4.3)
	DvSnf7-100 (ng/cm2)	27	92.6 (5.0)	29	6.9 (4.7)

## Sheet: Fig. 4
Fig. 4a (Carcass)
Treatment	Relative DvSnf7 transcript level
WCR-S_NT	0.85286
WCR-S_NT	1.09551
WCR-S_NT	0.81037
WCR-S_NT	0.93364
WCR-S_NT	1.07326
WCR-S_NT	1.32228
WCR-S_NT	2.007
WCR-S_NT	2.35134
WCR-S_NT	1.27715
WCR-S_NT	1.95991
WCR-S_NT	2.64845
WCR-S_DvSnf7	0.02194
WCR-S_DvSnf7	0.18754
WCR-S_DvSnf7	0.05406
WCR-S_DvSnf7	0.02085
WCR-S_DvSnf7	0.03075
WCR-S_DvSnf7	0.02046
WCR-S_DvSnf7	0.02384
WCR-S_DvSnf7	0.17047
WCR-S_DvSnf7	0.03167
WCR-S_DvSnf7	0.02422
WCR-S_DvSnf7	0.2365
WCR-R_NT	2.17173
WCR-R_NT	2.4739
WCR-R_NT	0.639
WCR-R_NT	1.48399
WCR-R_NT	3.50343
WCR-R_NT	1.90541
WCR-R_NT	2.39009
WCR-R_NT	1.44052
WCR-R_NT	0.84969
WCR-R_NT	1.76001
WCR-R_NT	1.72393
WCR-R_NT	1.91086
WCR-R_DvSnf7	0.86184
WCR-R_DvSnf7	0.61541
WCR-R_DvSnf7	0.06107
WCR-R_DvSnf7	1.24499
WCR-R_DvSnf7	2.23567
WCR-R_DvSnf7	0.01632
WCR-R_DvSnf7	0.98675
WCR-R_DvSnf7	2.44411
WCR-R_DvSnf7	0.52637
WCR-R_DvSnf7	2.1504
WCR-R_DvSnf7	2.15127
WCR-R_DvSnf7	0.69536
Fig. 4b Mean (SE) sRNA (rpm)
Length (nt)	18	19	20	21	22	23	24	25	26
WCR-S	38.63 (17.01)	47.2 (11.89)	61.06 (17.05)	436.46 (163.80)	24.73 (5.57)	24.1 (3.16)	14.46 (2.85)	15.86 (7.58)	19.8 (6.44)
Susceptible from WCR-R	5.2 (3.5)	15.7 (0.9)	52.2 (25.6)	569.4 (224.4)	20.05 (7.55)	1.45 (1.45)	0 (0)	0.25 (0.25)	1.1 (0.6)
WCR-R	1.76 (0.38)	2.87 (2.87)	1.83 (0.78)	0.73 (0.73)	2.3 (1.78)	0.73 (0.73)	1.46 (1.01)	1.9 (1.39)	1.1 (1.1)
Fig. 4c Mean (SE) sRNA (rpm)
Length (nt)	18	19	20	21	22	23	24	25	26
WCR-S	1382.68 (55.17)	566.7 (121.58)	669.63 (47.7)	3584.95 (500.1)	463.63 (94.98)	118.26 (5.82)	67.2 (3.98)	58.5 (2.87)	60.05 (6.29)
Susceptible from WCR-R	942.97 (193.63)	389.05 (84.15)	677.9 (129.95)	4519.32 (472.38)	510.25 (63.20)	185 (44.85)	110.5 (4.2)	107.1 (15.55)	123.55 (4.1)
WCR-R	991.3 (51.57)	150.75 (2.34)	77.96 (12.79)	135.91 (17.09)	166.21 (14.53)	102.98 (29.67)	68.03 (11.17)	58.73 (9.12)	76.35 (14.09)

## Sheet: S1 Fig.
	S1 Fig.
	Treatment	# reps	Rel. DvSnf7 transcript level (Mean)	SE
	WCR-R on DvSnf	5	0.98	0.05
	WCR-R on GFP	5	0.93	0.02
	WCR-R on Water	5	0.97	0.02
	WCR-S on DvSnf	5	0.27	0.02
	WCR-S on GFP	5	0.99	0.07
	WCR-S on Water	5	1	0.07

## Sheet: S2 Fig.
	S2b Fig. (gut)
	Treatment	Relative DvSnf7 transcript level
	WCR-S_NT	0.76784
	WCR-S_NT	1.50613
	WCR-S_NT	0.4394
	WCR-S_NT	0.78841
	WCR-S_NT	0.98734
	WCR-S_NT	0.69715
	WCR-S_DvSnf7	0.05151
	WCR-S_DvSnf7	0.19023
	WCR-S_DvSnf7	0.05991
	WCR-S_DvSnf7	0.06607
	WCR-S_DvSnf7	0.04829
	WCR-S_DvSnf7	0.03898
	WCR-R_NT	0.58347
	WCR-R_NT	0.62808
	WCR-R_NT	0.65449
	WCR-R_NT	0.49033
	WCR-R_NT	0.73735
	WCR-R_NT	1.01207
	WCR-R_DvSnf7	0.80044
	WCR-R_DvSnf7	0.42528
	WCR-R_DvSnf7	0.02704
	WCR-R_DvSnf7	2.68092
	WCR-R_DvSnf7	0.73992
	WCR-R_DvSnf7	0.05148
S2c Fig. sRNA (rpm)
Length (nt)	18	19	20	21	22	23	24	25	26
WCR-S	54.1	61.4	151.4	965.6	74.9	40.8	31.7	39.8	25
Susceptible from WCR-R	53.3	105.6	446.4	1999.3	213.9	33.7	5.8	0	4.9
WCR-R	0	12.4	27.6	83.4	14.5	9.6	13.8	8.3	9.6
S2d Fig. sRNA (rpm)
Length (nt)	18	19	20	21	22	23	24	25	26
WCR-S	2439.15	1251.6	1949.35	11554.6	1176.85	515.2	442.55	458.2	563.25
Susceptible from WCR-R	9600.7	9908.2	11959.3	39229.4	9960.55	6046.05	1747.4	1567.05	841.05
WCR-R	2581.25	1967.25	1577.15	2739.8	1681.15	566.65	467.25	558.3	387.4

## Sheet: S3 Fig.
	S3 Fig.
		# reps	Mean (SE) sRNA (rpm)
	WCR-S	3	138718.46 (6029.7)
	WCR-R	3	142147.16 (6082.3)
